# Supplementary material for: Starvation induces changes in abundance and small RNA cargo of extracellular vesicles released from Plasmodium falciparum infected red blood cells
Source: Sci Rep. 2023 Oct 27;13:18423. doi: 10.1038/s41598-023-45590-6 (PMC10611735; doi:10.1038/s41598-023-45590-6)
Supplement: Supplementary file 1 — Supplementary Information. [file 41598_2023_45590_MOESM1_ESM.xlsx]

## Sheet: Explanation
This supplementary data file contains the following:
File name	Content
DGE results G40	Results of DGE analysis entailing Gene ID, log2FC, average expression value, t, p.value and adjusted p.value, B (average values of n=3)
DGE results G20	Results of DGE analysis entailing Gene ID, log2FC, average expression value, t, p.value and adjusted p.value, B (average values of n=3)
DGE results AA-	Results of DGE analysis entailing Gene ID, log2FC, average expression value, t, p.value and adjusted p.value, B (average values of n=3)
Annotation of sign. DGE genes	Annotation of genes with an adj.p.value <0.05 were considered significant and were additionally annotated using RNA central (version 22) for identification of human derived "otherRNA" reads

## Sheet: DGE results G40
Gene	organism	logFC	AveExpr	t	P.Value	adj.P.Val	B
RNAcentral_sense_URS0001BBE59D_9606:otherRNA:Homo_sapiens	human	-5.14616854386137	1.73902304807863	-13.5673678997598	2.82810418043431E-09	0.0000804935011835214	9.33955156741892		adj.P.value <0.05
RNAcentral_sense_URS0001BDD1CD_9606:otherRNA:Homo_sapiens	human	5.02403418684378	1.70848945882423	12.5784914723702	7.3530987913477E-09	0.000104641948899669	8.77576857015438
cdna_sense_ENST00000389661.4-ENSG00000144452.15:protein_coding	human	2.98592776815324	1.1989628541516	7.90386149971924	0.0000019405243549425	0.0120253410655205	4.83886230176522
ncRNA_sense_ENST00000659604.1-ENSG00000286622.1:lncRNA	human	-2.91061638808973	1.18013500913572	-8.01141871349375	1.66522194009762E-06	0.0120253410655205	4.95999260153486
RNAcentral_sense_URS00008C0BBD_9606:lncRNA:Homo_sapiens	human	4.41893011546455	1.76414421281093	7.84457956558261	2.11252565974291E-06	0.0120253410655205	4.77135183599634
cdna_antisense_ENST00000592740.5-ENSG00000266953.6:protein_coding	human	2.69152322801617	1.12536171911733	7.20271782862223	5.44875172456643E-06	0.017893898000219	4.00539198290669
cdna_sense_ENST00000420415.5-ENSG00000072274.13:protein_coding	human	-2.94876155722398	1.18967130141928	-7.29158735871587	4.76396140114491E-06	0.017893898000219	4.11534515846747
RNAcentral_antisense_URS0000E9E7D8_9606:otherRNA:Homo_sapiens	human	2.74449627087297	1.8953877371545	7.27261557684523	4.90210908744027E-06	0.017893898000219	4.09197964074328
RNAcentral_sense_URS0000D5CFFE_9606:otherRNA:Homo_sapiens	human	3.17217598566288	1.24552490852901	7.17787485496754	5.65824896359956E-06	0.017893898000219	3.97442623611755
cdna_antisense_ENST00000620693.4-ENSG00000124507.11:protein_coding	human	3.02799072626872	1.20947859368047	7.07410809651063	0.0000066297787965169	0.0184499362550472	3.84399688658584
RNAcentral_sense_URS0001AA534C_9606:rRNA:Homo_sapiens	human	3.44771184306214	2.60635351338462	7.02673228925363	7.13053540880889E-06	0.0184499362550472	3.78386121591568
RNAcentral_sense_URS0000D5BE27_9606:otherRNA:Homo_sapiens	human	3.32072117071119	1.28266120479109	6.91613664721963	8.46146355157179E-06	0.020069181300403	3.64203699734654
RNAcentral_sense_URS0001BF6D2C_9606:otherRNA:Homo_sapiens	human	2.56246439359689	1.09309701051251	6.84575466025044	9.44304104763854E-06	0.0206744487921452	3.55072451752729
RNAcentral_antisense_URS0000D6E327_9606:otherRNA:Homo_sapiens	human	-2.49080658239878	1.07518255771298	-6.7555257188539	0.0000108803015562822	0.0221196530639218	3.4324528256203
RNAcentral_sense_URS0000D5CA72_9606:otherRNA:Homo_sapiens	human	2.72491330454224	1.13370923824885	6.67721773432537	0.0000123147802571574	0.023366885045281	3.32869936588751
RNAcentral_antisense_URS00008BB1E1_9606:otherRNA:Homo_sapiens	human	-2.71524805197201	1.13129292510629	-6.55530687359546	0.0000149581943154631	0.0266087579129194	3.16511436166501
RNAcentral_antisense_URS0001BE93EB_9606:otherRNA:Homo_sapiens	human	-2.49994284482448	1.07746662331941	-6.39457735688712	0.0000193896143364359	0.030659289069091	2.9455829376752
RNAcentral_sense_URS0001BECC9B_9606:otherRNA:Homo_sapiens	human	-2.5134915298811	1.08085379458356	-6.41424283538437	0.000018780138697396	0.030659289069091	2.97267940764955
INT_PfDd2_14_1869345	dd2	2.30958441360657	1.02987701551493	6.24860015614093	0.0000246179894212141	0.0368777481529787	2.74237651146621
RNAcentral_sense_URS0001BD5E30_9606:otherRNA:Homo_sapiens	human	-2.97863412801572	1.55036276301216	-6.16988255152117	0.0000280345912032063	0.0382450659023742	2.63128166382388
RNAcentral_sense_URS000223FE88_9606:lncRNA:Homo_sapiens	human	3.32440875576293	1.28358310105402	6.16594222915263	0.0000282181991409549	0.0382450659023742	2.62569268099534
cdna_sense_ENST00000487214.1-ENSG00000188976.11:processed_transcript	human	2.18015791068647	0.997520389784907	5.94130445152071	0.0000410870428768768	0.0492358047151693	2.30265103555994
cdna_sense_ENST00000644729.1-ENSG00000284850.2:protein_coding	human	-4.05131916112998	2.10787171998236	-5.91099388568396	0.0000432469650017298	0.0492358047151693	2.25839853897564
RNAcentral_antisense_URS00008BBCFF_9606:otherRNA:Homo_sapiens	human	2.18015791068647	0.997520389784907	5.94130445152071	0.0000410870428768768	0.0492358047151693	2.30265103555994
RNAcentral_antisense_URS0001BF78CD_9606:otherRNA:Homo_sapiens	human	-2.29740051459765	1.0268310407627	-5.92664409057964	0.0000421172502906161	0.0492358047151693	2.28126706638791
cdna_sense_ENST00000613981.3-ENSG00000276016.4:protein_coding	human	4.92670905696827	2.11445653825298	5.70968886412994	0.0000609733754955144	0.0540606762848555	1.96050101165794
ncRNA_antisense_ENST00000557368.1-ENSG00000258444.1:lncRNA	human	2.0541093283653	0.966008244204612	5.66182397012466	0.0000662173874922584	0.0540606762848555	1.88864936637392
ncRNA_antisense_ENST00000567168.1-ENSG00000259779.1:lncRNA	human	-2.5421309880897	1.08801365913571	-5.79270772666133	0.0000528834245065779	0.0540606762848555	2.08419590550518
ncRNA_antisense_ENST00000569373.1-ENSG00000260542.1:lncRNA	human	-2.94190767996856	1.38194321765171	-5.78593411723088	0.0000534992892659775	0.0540606762848555	2.07414765608167
ncRNA_sense_ENST00000566551.1-ENSG00000261326.4:lncRNA	human	2.0541093283653	0.966008244204612	5.66182397012466	0.0000662173874922584	0.0540606762848555	1.88864936637392
RNAcentral_antisense_URS0001BD161B_9606:otherRNA:Homo_sapiens	human	-2.45993230093081	1.1738983797929	-5.65954156359028	0.0000664789427998715	0.0540606762848555	1.88521341698227
RNAcentral_antisense_URS0001BD3E63_9606:otherRNA:Homo_sapiens	human	-3.12012568708048	1.38777268180786	-5.74019549197443	0.0000578595318844439	0.0540606762848555	2.00609162266755
RNAcentral_sense_URS00009B2E3C_9606:lncRNA:Homo_sapiens	human	2.1179238144235	0.981961865719162	5.70329033811962	0.0000616484558892348	0.0540606762848555	1.95091858221599
RNAcentral_sense_URS0000EB6F61_9606:otherRNA:Homo_sapiens	human	2.77954735205284	1.30145881380534	5.81211290472252	0.0000511598567574325	0.0540606762848555	2.11293884205254
RNAcentral_sense_URS0001BE11BF_9606:otherRNA:Homo_sapiens	human	-2.09232560591456	0.975562313591927	-5.72337369608149	0.0000595553943264327	0.0540606762848555	1.98097195588229
cdna_sense_ENST00000472694.1-ENSG00000206172.8:retained_intron	human	-3.07717293410145	1.39656766911811	-5.58168275701493	0.0000760807069280459	0.0565879691062944	1.76747401775618
RNAcentral_antisense_URS0000D5845C_9606:otherRNA:Homo_sapiens	human	-3.33440076977023	1.49506988216392	-5.61304011821303	0.0000720499434049069	0.0565879691062944	1.81501694089924
RNAcentral_antisense_URS0000D59641_9606:otherRNA:Homo_sapiens	human	-4.51849152561408	2.39359335256809	-5.59176867927194	0.0000747591124910397	0.0565879691062944	1.7827841243554
RNAcentral_sense_URS0001BE3777_9606:otherRNA:Homo_sapiens	human	-2.54012381595968	1.77146886672867	-5.57075995125733	0.0000775395543231495	0.0565879691062944	1.75087411395922
RNAcentral_antisense_URS0000D5C36F_9606:otherRNA:Homo_sapiens	human	-2.37694020141006	1.26557997616731	-5.55610006754128	0.0000795436465173461	0.0565992816794176	1.72856305968671
RNAcentral_antisense_URS0000328C98_9606:asRNA:Homo_sapiens	human	-2.73967165469281	2.25950862252562	-5.50073169666859	0.0000876148046923675	0.0607210847329986	1.64396981872381
RNAcentral_sense_URS0001BF03D9_9606:otherRNA:Homo_sapiens	human	-2.00833238458407	0.954564008259307	-5.48790963272522	0.0000896031747166727	0.0607210847329986	1.6243062571654
RNAcentral_sense_URS0000D5AAAC_9606:otherRNA:Homo_sapiens	human	1.99187523210232	0.950449720138868	5.45896846056814	0.0000942664816042788	0.0609775590777496	1.57982130672205
RNAcentral_sense_URS0001BD5EA5_9606:otherRNA:Homo_sapiens	human	1.99187523210232	0.950449720138868	5.45896846056814	0.0000942664816042788	0.0609775590777496	1.57982130672205
cdna_sense_ENST00000476581.6-ENSG00000154767.15:nonsense_mediated_decay	human	-3.99860035184236	2.8336829948507	-5.40844545590089	0.000103024780884928	0.062156621598308	1.50182688765398
ncRNA_sense_ENST00000656205.1-ENSG00000267248.3:lncRNA	human	-2.49756145518034	1.20687934927598	-5.39688252796825	0.000105146211302577	0.062156621598308	1.48391674605855
RNAcentral_antisense_URS0000EA5C1D_9606:otherRNA:Homo_sapiens	human	2.49123252195531	1.07528904260212	5.41609118736781	0.000101646613546708	0.062156621598308	1.51365732194546
RNAcentral_antisense_URS0000EBB838_9606:otherRNA:Homo_sapiens	human	2.36240106206748	1.04308117763016	5.40409391756132	0.000103817857563319	0.062156621598308	1.49508928543823
RNAcentral_sense_URS0001BE3E55_9606:otherRNA:Homo_sapiens	human	2.14826757986081	0.989547807078492	5.38693131482114	0.000107008448398464	0.062156621598308	1.46848519176699
cdna_antisense_ENST00000255226.11-ENSG00000132874.15:protein_coding	human	-2.03324148057151	0.960791282256167	-5.29859677985571	0.000125128145422549	0.0660231351021413	1.33078238065208
ncRNA_antisense_ENST00000629058.1-ENSG00000281376.1:lncRNA	human	2.72668090557016	1.73457213410829	5.28677301596063	0.000127786036149418	0.0660231351021413	1.31225270761094
RNAcentral_antisense_URS0000EBCCBD_9606:otherRNA:Homo_sapiens	human	-2.03324148057151	0.960791282256167	-5.29859677985571	0.000125128145422549	0.0660231351021413	1.33078238065208
RNAcentral_antisense_URS0001BDF199_9606:otherRNA:Homo_sapiens	human	-4.41767287336014	1.89401778330251	-5.27753817127431	0.000129902872803032	0.0660231351021413	1.29776427652765
RNAcentral_sense_URS0001AC902C_9606:rRNA:Homo_sapiens	human	-2.99156354699457	2.01176347311767	-5.27905840802616	0.00012955190149638	0.0660231351021413	1.30015032059145
RNAcentral_sense_URS0001BE93EB_9606:otherRNA:Homo_sapiens	human	-1.94885844119756	0.939695522412679	-5.28016865620101	0.000129296207487529	0.0660231351021413	1.30189263888074
RNAcentral_sense_URS0001BF5FDA_9606:otherRNA:Homo_sapiens	human	2.71780472812487	1.29336532112024	5.33768254760397	0.000116744882813543	0.0660231351021413	1.39187174539671
ncRNA_sense_ENST00000597983.1-ENSG00000269243.1:lncRNA	human	1.91841411885072	0.932084441825967	5.1805292159238	0.000154480818517754	0.0663930427403308	1.14472504070521
RNAcentral_antisense_URS0000492051_9606:otherRNA:Homo_sapiens	human	-2.03637146525822	0.961573778427843	-5.22183081692199	0.000143472043237689	0.0663930427403308	1.21006917856317
RNAcentral_antisense_URS00008C33E1_9606:lncRNA:Homo_sapiens	human	-3.85414067692229	3.08725072832459	-5.21359438369733	0.000145600292798244	0.0663930427403308	1.19706028051278
RNAcentral_antisense_URS0000D5AA68_9606:otherRNA:Homo_sapiens	human	-2.54469706029869	1.2427462408668	-5.1895933455134	0.000151991655507935	0.0663930427403308	1.15908931475584
RNAcentral_antisense_URS0001BCAD11_9606:otherRNA:Homo_sapiens	human	-2.3217860139323	2.12761200707653	-5.25478709357774	0.000135275403857977	0.0663930427403308	1.26201065863923
RNAcentral_antisense_URS0001BDDECC_9606:otherRNA:Homo_sapiens	human	2.60842059236318	1.40345227267834	5.16869415071879	0.000157794997653052	0.0663930427403308	1.12594953460743
RNAcentral_antisense_URS0001BE7F23_9606:otherRNA:Homo_sapiens	human	-1.95492159427768	0.941211310682709	-5.24028642402497	0.000138820072921323	0.0663930427403308	1.2391784167389
RNAcentral_antisense_URS0002182F76_9606:otherRNA:Homo_sapiens	human	2.75668606067011	1.50918710863507	5.16438167669076	0.000159020954857439	0.0663930427403308	1.11910246538257
RNAcentral_sense_URS00009B2C9F_9606:otherRNA:Homo_sapiens	human	-4.19965754790925	1.83602824733466	-5.15786778901063	0.000160891572445857	0.0663930427403308	1.10875443874944
RNAcentral_sense_URS0000D597BB_9606:otherRNA:Homo_sapiens	human	-2.99449333774752	1.43520120586991	-5.20250266444696	0.000148518436047727	0.0663930427403308	1.17952420209514
RNAcentral_sense_URS0001BDFEA8_9606:otherRNA:Homo_sapiens	human	2.29230649666112	1.13208181222318	5.24801409954337	0.000136919163061901	0.0663930427403308	1.25135042303047
RNAcentral_sense_URS000223FD8E_9606:lncRNA:Homo_sapiens	human	3.81461460998778	2.41279974425588	5.16212713996743	0.000159665822505068	0.0663930427403308	1.11552166105684
tRNA_sense_Homo_sapiens_chr14.trna13-LysCTT:tRNA	human	-4.00991908877402	2.08785262081155	-5.15764602754637	0.000160955658389531	0.0663930427403308	1.10840202575161
cdna_sense_ENST00000431010.3-ENSG00000196639.7:protein_coding	human	-2.01236271053988	0.955571589748258	-5.11078058764103	0.00017511383612289	0.0701984507567563	1.03374812038177
RNAcentral_antisense_URS0001BCC21B_9606:otherRNA:Homo_sapiens	human	-2.01236271053988	0.955571589748258	-5.11078058764103	0.00017511383612289	0.0701984507567563	1.03374812038177
RNAcentral_sense_URS0001BE2A7A_9606:otherRNA:Homo_sapiens	human	2.14265710715613	1.09466946484693	5.1004344538161	0.000178410552775004	0.0705266826816967	1.01721987601405
RNAcentral_sense_URS0001BD2A00_9606:otherRNA:Homo_sapiens	human	-2.23260290416525	1.13919294118495	-5.08189575046634	0.000184480300868481	0.0719271003194344	0.987561031242733
cdna_antisense_ENST00000435644.6-ENSG00000023287.13:protein_coding	human	3.97851148133737	2.36954314302181	5.03713817427995	0.000200036408044995	0.073437757147663	0.915731311164853
cdna_sense_ENST00000409931.7-ENSG00000167202.12:protein_coding	human	-2.15271439267732	1.48568761874932	-5.01540953099131	0.00020807452964257	0.073437757147663	0.880745736342162
cdna_sense_ENST00000433052.1-ENSG00000144366.16:protein_coding	human	-3.63189651461783	1.71255169839029	-5.00562262074469	0.000211804020006092	0.073437757147663	0.864963469216312
cdna_sense_ENST00000449880.6-ENSG00000132470.14:protein_coding	human	2.20137501459869	1.00282466576296	5.00303537065127	0.000212801507381161	0.073437757147663	0.8607887880177
hairpin_sense_hsa-mir-140	human	-2.84993145556728	2.32031388449292	-5.03357025978414	0.000201333808072267	0.073437757147663	0.909991666075118
ncRNA_antisense_ENST00000606915.1-ENSG00000268592.3:lncRNA	human	2.05733609779838	0.966814936562883	4.9619980479527	0.000229292711906681	0.073437757147663	0.79443287427181
ncRNA_sense_ENST00000599640.6-ENSG00000227733.10:lncRNA	human	-2.06130740436907	0.967807763205555	-4.96117165071203	0.000229638127543462	0.073437757147663	0.793093926989591
RNAcentral_antisense_URS000056AE32_9606:otherRNA:Homo_sapiens	human	2.13254760105738	0.985617812377633	5.02528494356253	0.000204380458075232	0.073437757147663	0.896655478051953
RNAcentral_antisense_URS00008C0EF6_9606:otherRNA:Homo_sapiens	human	3.91123130940917	1.81707476115938	5.036660021169	0.000200209773109519	0.073437757147663	0.914962230635457
RNAcentral_antisense_URS00009B240A_9606:otherRNA:Homo_sapiens	human	-1.87890240998326	0.922206514609104	-5.00479459389719	0.000212122727266419	0.073437757147663	0.863627512960635
RNAcentral_antisense_URS0001BD1243_9606:otherRNA:Homo_sapiens	human	1.95353121910946	0.940863716890653	4.96633336461039	0.000227489468746988	0.073437757147663	0.801455314941402
RNAcentral_antisense_URS0001BD6DCF_9606:otherRNA:Homo_sapiens	human	2.29694019637142	1.31043200197128	4.97454996157689	0.000224112145467786	0.073437757147663	0.814756727782091
RNAcentral_antisense_URS0001BF2C41_9606:otherRNA:Homo_sapiens	human	2.05733609779838	0.966814936562883	4.9619980479527	0.000229292711906681	0.073437757147663	0.79443287427181
RNAcentral_antisense_URS0001BF74D5_9606:otherRNA:Homo_sapiens	human	-1.97689752187171	0.946705292581215	-5.02535432021464	0.000204354749073643	0.073437757147663	0.896767192775677
RNAcentral_sense_URS00019AE524_9606:otherRNA:Homo_sapiens	human	1.95353121910946	0.940863716890653	4.96633336461039	0.000227489468746988	0.073437757147663	0.801455314941402
RNAcentral_sense_URS0001BECF6F_9606:otherRNA:Homo_sapiens	human	-2.16423664955445	0.9935400745019	-4.97420813746454	0.000224251603976378	0.073437757147663	0.814203576134503
cdna_antisense_ENST00000586426.5-ENSG00000172000.7:protein_coding	human	2.13975438872168	0.987419509293707	4.94664533810546	0.000235798864741076	0.0745700809806722	0.769540793223841
ncRNA_antisense_ENST00000498989.2-ENSG00000246451.2:lncRNA	human	3.06908229623257	1.82744794264003	4.93357591942079	0.000241488442915394	0.0751811589521442	0.748322006782494
RNAcentral_sense_URS0000D6E5A3_9606:otherRNA:Homo_sapiens	human	2.31460149412904	1.03113128564555	4.9301257645154	0.000243014075735973	0.0751811589521442	0.742716131308454
cdna_sense_ENST00000393283.5-ENSG00000015568.13:protein_coding	human	-2.01011992446241	0.95501089322889	-4.90970656935277	0.000252250541760404	0.0771995152643507	0.709501179836431
RNAcentral_antisense_URS0000DB8E9A_9606:otherRNA:Homo_sapiens	human	-2.18000002512098	1.13296704474161	-4.895687298096	0.00025880248861618	0.0783620896914223	0.68665969067053
cdna_sense_ENST00000367186.7-ENSG00000213079.10:protein_coding	human	-6.36276039417462	3.56381440531224	-4.85629703784582	0.000278173986344446	0.0821591647512841	0.622321266078739
RNAcentral_antisense_URS0001BD5FCB_9606:otherRNA:Homo_sapiens	human	3.69872754862223	2.24441888733625	4.83901989294386	0.000287139609259791	0.0821591647512841	0.594027418478039
RNAcentral_antisense_URS0001BF09BF_9606:otherRNA:Homo_sapiens	human	2.40589596249763	1.0539549027377	4.84921180926456	0.000281815072260953	0.0821591647512841	0.610723609775785
RNAcentral_sense_URS0001BCF873_9606:otherRNA:Homo_sapiens	human	-2.03324148057151	1.06731555820078	-4.83614060455678	0.000288662654596599	0.0821591647512841	0.589307796523787
RNAcentral_sense_URS0001BE3FA6_9606:otherRNA:Homo_sapiens	human	2.38084779104239	1.39103297610939	4.84176227595315	0.000285696731448343	0.0821591647512841	0.598521471845237
RNAcentral_sense_URS0001BF2499_9606:otherRNA:Homo_sapiens	human	-2.29613175572894	1.30137800235044	-4.83799833775223	0.000287679020841985	0.0821591647512841	0.592353065919857
cdna_sense_ENST00000359596.8-ENSG00000196218.13:protein_coding	human	-2.16394021404103	1.13987442408778	-4.79596246500368	0.00031081168643436	0.0825962486297105	0.523319875613274
RNAcentral_antisense_URS0001BDF252_9606:otherRNA:Homo_sapiens	human	1.82748263678828	0.909351571310359	4.79291737926033	0.000312560622117094	0.0825962486297105	0.518308874916796
RNAcentral_antisense_URS0001BF7ADB_9606:otherRNA:Homo_sapiens	human	1.82748263678828	0.909351571310359	4.79291737926033	0.000312560622117094	0.0825962486297105	0.518308874916796
RNAcentral_sense_URS00006EB1DD_9606:rRNA:Homo_sapiens	human	-2.90689750027029	1.88778205769667	-4.79143762224238	0.00031341419619172	0.0825962486297105	0.515873286685866
RNAcentral_sense_URS00009B273D_9606:otherRNA:Homo_sapiens	human	2.12488635217588	1.99966092547665	4.80577887836995	0.000305242405119295	0.0825962486297105	0.539464416349221
RNAcentral_sense_URS00009C428C_9606:otherRNA:Homo_sapiens	human	1.82748263678828	0.909351571310359	4.79291737926033	0.000312560622117094	0.0825962486297105	0.518308874916796
RNAcentral_sense_URS0000D573F7_9606:otherRNA:Homo_sapiens	human	1.82748263678828	0.909351571310359	4.79291737926033	0.000312560622117094	0.0825962486297105	0.518308874916796
RNAcentral_sense_URS0001BE20DE_9606:otherRNA:Homo_sapiens	human	1.82748263678828	0.909351571310359	4.79291737926033	0.000312560622117094	0.0825962486297105	0.518308874916796
ncRNA_sense_ENST00000535893.1-ENSG00000257096.1:lncRNA	human	-1.90694149065741	0.92921628477764	-4.76886780395515	0.000326736928774335	0.0837800582592354	0.478684637663545
RNAcentral_antisense_URS00008B8DCA_9606:otherRNA:Homo_sapiens	human	-3.00186913854976	2.29194611236247	-4.77563313693549	0.000322682918318829	0.0837800582592354	0.489839875135846
RNAcentral_antisense_URS00009C5281_9606:lncRNA:Homo_sapiens	human	-2.26306392645999	2.03135163861172	-4.76976875921276	0.00032619401430245	0.0837800582592354	0.480170595822683
RNAcentral_antisense_URS0001BE47E5_9606:otherRNA:Homo_sapiens	human	2.0517256250937	1.07193659433132	4.7524561105437	0.000336792165228839	0.0855873089887787	0.451595732293324
RNAcentral_antisense_URS0000D5BC1F_9606:otherRNA:Homo_sapiens	human	2.48226032209179	1.24288302239728	4.73798517392124	0.000345924242682246	0.0871300512851512	0.427677500309318
RNAcentral_antisense_URS0001BEBF0E_9606:otherRNA:Homo_sapiens	human	-1.90694149065741	1.35833948093243	-4.72402886466788	0.000354974670614971	0.0886253427635376	0.404580970661838
cdna_sense_ENST00000285021.12-ENSG00000154767.15:protein_coding	human	3.93613239351847	1.81157636322003	4.70679421668797	0.000366490476635483	0.090704799530427	0.376020109164296
RNAcentral_antisense_URS0000EA26A7_9606:otherRNA:Homo_sapiens	human	-1.77348119010079	0.895851209638487	-4.69496126080904	0.000374620394273562	0.0919176350156391	0.356386005985986
RNAcentral_antisense_URS0001BD0331_9606:otherRNA:Homo_sapiens	human	2.49682744456007	1.63668336331877	4.68235412371204	0.000383487893593322	0.0932891660466079	0.335445216179892
RNAcentral_antisense_URS0001BF2536_9606:otherRNA:Homo_sapiens	human	-2.16267145517233	1.28145331064978	-4.6687169111051	0.000393324877331315	0.0932901054883657	0.312767880208213
RNAcentral_sense_URS0001BC139B_9606:microRNA:Homo_sapiens	human	-2.9240746814652	2.23521861160978	-4.67060742865051	0.000391945738806165	0.0932901054883657	0.315913205409928
RNAcentral_sense_URS0001BEBC45_9606:otherRNA:Homo_sapiens	human	-2.55830415743557	2.15037188358763	-4.6697530874382	0.000392568362662848	0.0932901054883657	0.314491868721069
RNAcentral_sense_URS0001BD4574_9606:otherRNA:Homo_sapiens	human	2.2943050562674	1.69505515559425	4.6641342450294	0.000396688825231129	0.0933103912704825	0.305141418374348
RNAcentral_sense_URS0001B6B967_9606:rRNA:Homo_sapiens	human	-1.79266640257531	1.29679317477686	-4.6485950916565	0.000408318767495352	0.0952587603315795	0.279259040834447
RNAcentral_antisense_URS00009C5B45_9606:otherRNA:Homo_sapiens	human	-1.79266640257531	0.900647512757115	-4.63281654924185	0.000420489199147867	0.0973005169605414	0.252943075464261
RNAcentral_sense_URS0001BF8D70_9606:otherRNA:Homo_sapiens	human	-2.44108196213933	1.39035128342226	-4.62439075895873	0.000427141316735398	0.0980427109429266	0.238875957043032
ncRNA_sense_ENST00000605886.1-ENSG00000272405.1:lncRNA	human	2.49921102286568	2.1718597850128	4.61379864112695	0.000435658431647437	0.0991976822523949	0.221178015837117
ncRNA_antisense_ENST00000659347.1-ENSG00000229249.7:lncRNA	human	2.17388920409199	1.2639474630199	4.60701701511636	0.000441203562497112	0.0996629825062921	0.20983866909526
RNAcentral_sense_URS00009C4068_9606:otherRNA:Homo_sapiens	human	1.95353121910946	1.04729810933756	4.60013051730401	0.000446909147989581	0.100156914725035	0.198317438440198
ncRNA_sense_ENST00000671958.1-ENSG00000288237.1:lncRNA	human	2.76194915699474	1.66433521201144	4.56765365093575	0.000474862888998323	0.103965750359002	0.143894937421222
RNAcentral_sense_URS0000EAE7C6_9606:otherRNA:Homo_sapiens	human	1.99187523210232	1.07901102316922	4.57038442531112	0.000472444345399755	0.103965750359002	0.148476552975865
RNAcentral_sense_URS0001BD92DD_9606:otherRNA:Homo_sapiens	human	-2.53967834370602	3.24810716714234	-4.57357752955216	0.000469632467902303	0.103965750359002	0.153832559936435
RNAcentral_sense_URS0001BE23D6_9606:otherRNA:Homo_sapiens	human	3.04143295766024	1.62924046616093	4.55184874634505	0.000489114187643386	0.106268458081726	0.117357963914237
ncRNA_antisense_ENST00000654196.1-ENSG00000225470.8:lncRNA	human	2.18015791068647	1.17217972880413	4.54062557705061	0.000499501821244669	0.107703188153529	0.0984933088859741
RNAcentral_antisense_URS0000D5838A_9606:otherRNA:Homo_sapiens	human	-2.32445783395092	1.3502889455012	-4.52982259753464	0.000509715833544999	0.10907918837863	0.080318891603449
cdna_sense_ENST00000320248.4-ENSG00000176595.4:protein_coding	human	1.99187523210232	1.64630344546398	4.519191469708	0.000519978022346204	0.109819277442756	0.0624183001218466
RNAcentral_sense_URS0000D6EB84_9606:otherRNA:Homo_sapiens	human	-2.01236271053988	1.06200598219516	-4.51825608249392	0.000520891098825523	0.109819277442756	0.0608425806428929
cdna_antisense_ENST00000624028.1-ENSG00000134283.18:TEC	human	-2.29740051459765	1.18276734599486	-4.47850993157954	0.000561258799279927	0.116511740760832	-0.00621958888963459
ncRNA_sense_ENST00000659219.1-ENSG00000214145.7:lncRNA	human	-2.57340069936813	2.1616919885798	-4.47685784406013	0.000563004995374809	0.116511740760832	-0.00901159846042354
RNAcentral_sense_URS0001BE7165_9606:otherRNA:Homo_sapiens	human	-2.24426631892204	1.15983858577684	-4.47505650484899	0.000564915333602517	0.116511740760832	-0.0120562485866706
RNAcentral_antisense_URS0001BEAE23_9606:otherRNA:Homo_sapiens	human	2.13975438872168	1.14267985721816	4.45715027735411	0.000584272639014413	0.119637178788692	-0.0423446151936702
RNAcentral_antisense_URS0001BD5380_9606:otherRNA:Homo_sapiens	human	-2.00774817541878	1.08297925899833	-4.45309691611452	0.000588748657523196	0.119692602074466	-0.049206648863553
RNAcentral_sense_URS0001BDB1C6_9606:otherRNA:Homo_sapiens	human	2.0541093283653	1.12126859212907	4.44077287572691	0.000602576223192593	0.121634925280196	-0.0700833382949932
PfDd2_050028100	dd2	-2.09247930971207	1.98115532579075	-4.38479280680875	0.000669729117236271	0.125434115159964	-0.165156028271996
cdna_antisense_ENST00000621609.2-ENSG00000275428.2:protein_coding	human	-2.6345616193182	1.36951257513671	-4.40537148713585	0.000644189304303617	0.125434115159964	-0.130160623817313
cdna_sense_ENST00000272895.12-ENSG00000144452.15:protein_coding	human	-2.33971565528908	2.37801565204767	-4.41247446837577	0.000635608708917899	0.125434115159964	-0.118093882909195
cdna_sense_ENST00000489174.1-ENSG00000119147.10:processed_transcript	human	-1.68724518269284	0.874292207786498	-4.36421080819939	0.000696317553062832	0.125434115159964	-0.200209785396296
cdna_sense_ENST00000587244.5-ENSG00000166569.8:protein_coding	human	-1.68724518269284	0.874292207786498	-4.36421080819939	0.000696317553062832	0.125434115159964	-0.200209785396296
ncRNA_antisense_ENST00000620001.1-ENSG00000277619.1:lncRNA	human	1.91841411885072	1.04451406308057	4.37297035915634	0.000684871267680974	0.125434115159964	-0.185284755258134
RNAcentral_antisense_URS00002EAA84_9606:otherRNA:Homo_sapiens	human	1.95353121910946	1.06931940973133	4.41645822587508	0.000630847862405937	0.125434115159964	-0.111328955723243
RNAcentral_antisense_URS0000D5A9C1_9606:otherRNA:Homo_sapiens	human	-1.68724518269284	1.41927950527636	-4.36822823971427	0.000691043632840976	0.125434115159964	-0.193363478983438
RNAcentral_antisense_URS0000D5B7C6_9606:otherRNA:Homo_sapiens	human	-1.68724518269284	0.874292207786498	-4.36421080819939	0.000696317553062832	0.125434115159964	-0.200209785396296
RNAcentral_antisense_URS0000D5CA79_9606:otherRNA:Homo_sapiens	human	-1.68724518269284	0.874292207786498	-4.36421080819939	0.000696317553062832	0.125434115159964	-0.200209785396296
RNAcentral_antisense_URS0001BDA7D9_9606:otherRNA:Homo_sapiens	human	-1.68724518269284	0.874292207786498	-4.36421080819939	0.000696317553062832	0.125434115159964	-0.200209785396296
RNAcentral_antisense_URS0001BE1961_9606:otherRNA:Homo_sapiens	human	2.0541093283653	1.12194454943677	4.38049158464549	0.000675197798897111	0.125434115159964	-0.172477219898427
RNAcentral_antisense_URS0001BF0D5F_9606:otherRNA:Homo_sapiens	human	-1.68724518269284	0.874292207786498	-4.36421080819939	0.000696317553062832	0.125434115159964	-0.200209785396296
RNAcentral_sense_URS0000D5C20C_9606:otherRNA:Homo_sapiens	human	3.32199801665135	1.73995881282418	4.39562837622833	0.000656153825675411	0.125434115159964	-0.146722818540582
RNAcentral_sense_URS0000EA4B61_9606:otherRNA:Homo_sapiens	human	-1.68724518269284	0.874292207786498	-4.36421080819939	0.000696317553062832	0.125434115159964	-0.200209785396296
RNAcentral_sense_URS0000EAA37D_9606:otherRNA:Homo_sapiens	human	-1.68724518269284	0.874292207786498	-4.36421080819939	0.000696317553062832	0.125434115159964	-0.200209785396296
RNAcentral_sense_URS00019D285F_9606:otherRNA:Homo_sapiens	human	2.36576760991272	2.13280545208768	4.40758094219154	0.000641507506029224	0.125434115159964	-0.126406458576144
cdna_sense_ENST00000310441.12-ENSG00000172534.14:protein_coding	human	-2.08231874175418	1.11946905601607	-4.32692138603024	0.000747292122443941	0.133087478318396	-0.263850592588774
RNAcentral_antisense_URS0001BE4BD8_9606:otherRNA:Homo_sapiens	human	3.17942468726638	1.59650861062317	4.3259392189143	0.000748685502190477	0.133087478318396	-0.265529104285095
RNAcentral_sense_URS0001BD22FF_9606:otherRNA:Homo_sapiens	human	-2.00128302120636	1.08125736025556	-4.32132121114808	0.000755272896536135	0.133087478318396	-0.273422774460781
RNAcentral_sense_URS0001BD7CC1_9606:otherRNA:Homo_sapiens	human	1.82748263678828	1.01587584725497	4.31976424997676	0.000757507254851383	0.133087478318396	-0.276084700766851
ncRNA_sense_ENST00000448927.1-ENSG00000184441.4:lncRNA	human	-2.92014009009032	2.21156828991297	-4.31548205319519	0.000763687676048641	0.133350175679119	-0.28340743830308
cdna_sense_ENST00000541158.6-ENSG00000165409.18:protein_coding	human	3.63820299540178	3.00340205561804	4.30760711902545	0.000775189212736625	0.134533142517743	-0.29687961093382
RNAcentral_antisense_URS0001BD0CAE_9606:otherRNA:Homo_sapiens	human	2.26197410397748	1.31835659571954	4.30429347568689	0.000780081994905279	0.134561780236328	-0.3025506813224
PfDd2_120044000	dd2	2.26580297104285	1.23390502547591	4.29348582364656	0.000796262002988767	0.135412921627204	-0.321056242257225
mature_sense_hsa-miR-6851-5p	human	-1.94700547316356	1.49930962687497	-4.29593406640934	0.000792566780575774	0.135412921627204	-0.316862996858928
RNAcentral_antisense_URS00008C0652_9606:otherRNA:Homo_sapiens	human	2.14265710715613	2.15587024153134	4.29143174131844	0.000799375971203641	0.135412921627204	-0.324574929823013
RNAcentral_sense_URS000068F71C_9606:microRNA:Homo_sapiens	human	3.18329524779722	1.82129693271455	4.28617239821984	0.000807406292359824	0.135412921627204	-0.333586553152561
RNAcentral_sense_URS0001BD8579_9606:otherRNA:Homo_sapiens	human	2.64368008718705	1.35237431223396	4.28526209416889	0.000808804605320239	0.135412921627204	-0.335146642537445
RNAcentral_sense_URS00008C1AAB_9606:otherRNA:Homo_sapiens	human	-1.96289563131375	1.08949591387477	-4.28081096047214	0.000815677908414476	0.135653259882633	-0.342776438638681
RNAcentral_sense_URS0000D5CB50_9606:otherRNA:Homo_sapiens	human	-2.00833238458407	1.71188518760691	-4.27817770028624	0.000819772352603924	0.135653259882633	-0.347291260467591
RNAcentral_antisense_URS000221F333_9606:lncRNA:Homo_sapiens	human	1.95353121910946	1.08727217535489	4.25607957843613	0.000854976311047415	0.140660900375905	-0.385210927421845
RNAcentral_sense_URS0001BD167C_9606:otherRNA:Homo_sapiens	human	-2.90127142114561	1.75182509391194	-4.2505655716798	0.000864000343770339	0.141328607956272	-0.394681532038273
ncRNA_antisense_ENST00000649239.1-ENSG00000226808.3:lncRNA	human	-2.34123244850634	1.81297166029658	-4.24117714260673	0.000879590953943913	0.141534207025677	-0.4108146319779
RNAcentral_sense_URS0001B2CBEF_9606:rRNA:Homo_sapiens	human	2.27665881269261	3.50198730729905	4.24082848050739	0.000880175484630205	0.141534207025677	-0.411413966363193
RNAcentral_sense_URS0001B576CC_9606:rRNA:Homo_sapiens	human	2.55593258148748	2.46936764081501	4.2441323185231	0.00087465260013874	0.141534207025677	-0.405735371093225
RNAcentral_antisense_URS0001E266EA_9606:otherRNA:Homo_sapiens	human	2.38084779104239	1.60804054912352	4.2323429031826	0.000894525239099031	0.142479784065745	-0.426004522944118
RNAcentral_sense_URS0000D5756A_9606:otherRNA:Homo_sapiens	human	-1.87890240998326	1.20592255537424	-4.23143906951286	0.000896067786795319	0.142479784065745	-0.427559101032448
ncRNA_antisense_ENST00000656273.1-ENSG00000253199.2:lncRNA	human	-2.43724735344849	1.37823741506268	-4.20968264726098	0.000934034913227663	0.146875700001579	-0.465007317766676
RNAcentral_sense_URS0001BF5A1D_9606:otherRNA:Homo_sapiens	human	2.62850156451066	1.53242860918088	4.2111536151893	0.000931416609311176	0.146875700001579	-0.462473757425022
RNAcentral_sense_URS0001BDA377_9606:otherRNA:Homo_sapiens	human	-2.81761358742408	2.18621396820585	-4.20653487463958	0.000939663327406155	0.146948888047439	-0.470429769675199
ncRNA_sense_ENST00000423178.6-ENSG00000224023.10:lncRNA	human	-2.32492977183398	1.22769874061807	-4.19543619746697	0.000959787811046626	0.149275850699503	-0.489557394606876
tRNA_sense_Homo_sapiens_chr2.trna19-GlyGCC:tRNA	human	-9.79928627479595	2.90230248081228	-4.18545938567371	0.000978255610771154	0.151321256487873	-0.506763068669717
RNAcentral_sense_URS0001B039AA_9606:rRNA:Homo_sapiens	human	1.8212753366428	1.27984162540102	4.18145367923816	0.000985772711080659	0.151659799474474	-0.513674214825379
RNAcentral_sense_URS0001BE1808_9606:otherRNA:Homo_sapiens	human	-2.00833238458407	1.11612386569601	-4.17835416651041	0.000991629911433172	0.151740701823715	-0.519023071713796
RNAcentral_antisense_URS00008BA833_9606:otherRNA:Homo_sapiens	human	-2.00999933360406	1.06141513796121	-4.17515623287903	0.000997710537485737	0.15185474501561	-0.524542859132283
RNAcentral_sense_URS0001BFA6EB_9606:otherRNA:Homo_sapiens	human	-2.14120847597539	1.32482363783039	-4.17075000944	0.00100615136537742	0.152324894475384	-0.532150012204742
RNAcentral_antisense_URS0001BDE4AB_9606:otherRNA:Homo_sapiens	human	-3.00501117940665	1.63419917927799	-4.16539948868269	0.00101649972960154	0.153077329650365	-0.541390246710791
ncRNA_sense_ENST00000655295.1-ENSG00000286860.1:lncRNA	human	-2.43441710651381	2.78231030384757	-4.153998965185	0.00103891505901152	0.153210364816507	-0.561088862993134
RNAcentral_sense_URS00009B75C6_9606:lncRNA:Homo_sapiens	human	-2.03637146525822	1.30521807809676	-4.15413997977908	0.00103863472629464	0.153210364816507	-0.560845124139098
RNAcentral_sense_URS0000EA4CCD_9606:otherRNA:Homo_sapiens	human	-2.23558590480819	1.26419275819299	-4.15516548049313	0.00103659839431341	0.153210364816507	-0.559072644719185
RNAcentral_sense_URS0000EEC514_9606:otherRNA:Homo_sapiens	human	-2.09428061834015	1.08257534264294	-4.16150009765231	0.00102411021929591	0.153210364816507	-0.548126333786464
PfDd2_110021300	dd2	-1.72843545294987	2.54306675003261	-4.14275698165818	0.00106151532834604	0.155587082353869	-0.580526972467585
cdna_antisense_ENST00000520626.6-ENSG00000168487.20:nonsense_mediated_decay	human	2.20137501459869	1.33976351096207	4.12417462507484	0.00109998365667515	0.155587082353869	-0.612685943868435
cdna_sense_ENST00000368679.8-ENSG00000148848.15:protein_coding	human	2.22344559180056	1.39456229278235	4.13008391349881	0.00108759794892886	0.155587082353869	-0.602455344025772
cdna_sense_ENST00000489713.5-ENSG00000125247.16:retained_intron	human	2.2815790861038	1.48849406244889	4.11939954362258	0.00111009766254268	0.155587082353869	-0.620955541764031
cdna_sense_ENST00000548421.2-ENSG00000185024.17:protein_coding	human	-2.51325480240832	1.51698588118593	-4.11889183658955	0.00111117861782018	0.155587082353869	-0.621834938039291
RNAcentral_antisense_URS00009C1B7C_9606:lncRNA:Homo_sapiens	human	2.27431616218199	1.2278402517496	4.13709347132325	0.00107309129108636	0.155587082353869	-0.590324554222232
RNAcentral_antisense_URS0001BE4FA7_9606:otherRNA:Homo_sapiens	human	2.20414979103687	2.1846523153379	4.11193670890771	0.00112609581072648	0.155587082353869	-0.633884520413099
RNAcentral_sense_URS00009BCBAD_9606:lncRNA:Homo_sapiens	human	-4.46559374711174	3.65843702984197	-4.11942435003499	0.00111004487501749	0.155587082353869	-0.620912575402867
RNAcentral_sense_URS0000D591EA_9606:otherRNA:Homo_sapiens	human	2.94841235157064	1.59131419186018	4.11292228115798	0.00112396956100084	0.155587082353869	-0.632176741947321
RNAcentral_sense_URS0000D6DEF1_9606:otherRNA:Homo_sapiens	human	2.81157949665014	1.39562891232463	4.1286729358744	0.0010905422674439	0.155587082353869	-0.60489780641957
RNAcentral_sense_URS0000E96FDB_9606:otherRNA:Homo_sapiens	human	-2.35511664337909	1.19719637819022	-4.1320599289825	0.00108348824457349	0.155587082353869	-0.599035122727258
RNAcentral_sense_URS0000EBB468_9606:otherRNA:Homo_sapiens	human	2.14265710715613	1.19507596073382	4.11522943931197	0.00111900822693465	0.155587082353869	-0.628179334079308
RNAcentral_sense_URS0001BD5B79_9606:otherRNA:Homo_sapiens	human	-2.42039080426216	1.3159053968556	-4.13467538240252	0.00107807310980339	0.155587082353869	-0.594508740413642
RNAcentral_sense_URS0000D5A27A_9606:otherRNA:Homo_sapiens	human	1.82748263678828	1.12821558501187	4.10788289431799	0.00113488484594484	0.156043925049672	-0.640909919882835
RNAcentral_antisense_URS0000D58F0A_9606:otherRNA:Homo_sapiens	human	-2.58363452488301	1.35671632701081	-4.10126129980771	0.00114939251935454	0.156526363090282	-0.652388943057495
RNAcentral_antisense_URS0000D5D0FE_9606:otherRNA:Homo_sapiens	human	2.13254760105738	1.18283570252428	4.10338306914505	0.00114472322617576	0.156526363090282	-0.648710217883519
RNAcentral_sense_URS0000EA0C6E_9606:otherRNA:Homo_sapiens	human	-2.1880702050686	1.477591064081	-4.09388053090152	0.00116578762727463	0.158003083083289	-0.665189245225381
ncRNA_antisense_ENST00000567718.1-ENSG00000260840.2:lncRNA	human	-2.27542458700362	1.54681689028661	-4.0822627898433	0.00119208128927763	0.158966225722601	-0.685348634692409
RNAcentral_antisense_URS00008B5C1C_9606:otherRNA:Homo_sapiens	human	-2.02918454607857	1.08823274147361	-4.07830359815854	0.00120117998538293	0.158966225722601	-0.692221772139838
RNAcentral_antisense_URS0000D5AF34_9606:otherRNA:Homo_sapiens	human	-3.31037698509726	1.58796246708797	-4.07745336246359	0.00120314318699704	0.158966225722601	-0.693697978341579
RNAcentral_sense_URS00008B60E9_9606:otherRNA:Homo_sapiens	human	1.99187523210232	1.12510905915809	4.07604376649979	0.00120640519837263	0.158966225722601	-0.696145519993233
RNAcentral_sense_URS0001B346DD_9606:rRNA:Homo_sapiens	human	1.99187523210232	1.51505342218293	4.08205804986958	0.0011925500711519	0.158966225722601	-0.685704024410679
RNAcentral_sense_URS0001BE5072_9606:otherRNA:Homo_sapiens	human	-2.14120847597539	1.72163208390245	-4.08340775272037	0.0011894632070318	0.158966225722601	-0.683361272821235
cdna_antisense_ENST00000299824.6-ENSG00000101445.10:protein_coding	human	2.36244000434598	1.54069096095832	4.07330957699541	0.00121275835686548	0.15906695093597	-0.700893565289568
PfDd2_140051600	dd2	-1.96289563131375	1.35675984546316	-4.05840316578071	0.00124800233668171	0.159097696275785	-0.726792036725124
ncRNA_sense_ENST00000480694.2-ENSG00000176349.11:lncRNA	human	3.16280499229517	2.32118041352016	4.06589535898858	0.00123015897586255	0.159097696275785	-0.713772367994992
ncRNA_sense_ENST00000584923.1-ENSG00000263934.5:snoRNA	human	-5.20281348210671	1.75318428263997	-4.05668913639198	0.00125212156439378	0.159097696275785	-0.72977137786036
RNAcentral_antisense_URS00008C2A05_9606:lncRNA:Homo_sapiens	human	-4.04324392137711	5.27794751645385	-4.06729959466324	0.0012268438271609	0.159097696275785	-0.711332741852486
RNAcentral_antisense_URS0001BE370C_9606:otherRNA:Homo_sapiens	human	-2.86819961723798	1.7505523883524	-4.0573121184306	0.00125062278024687	0.159097696275785	-0.728688472238272
RNAcentral_antisense_URS0001BEB3AC_9606:otherRNA:Homo_sapiens	human	2.55161207205596	1.55401763810899	4.06813243385956	0.0012248819654456	0.159097696275785	-0.709885912674719
RNAcentral_antisense_URS0001BEC802_9606:otherRNA:Homo_sapiens	human	-2.01011992446241	1.22986329019228	-4.05912357157449	0.00124627516965487	0.159097696275785	-0.725539905388369
RNAcentral_antisense_URS00008B389F_9606:otherRNA:Homo_sapiens	human	2.0541093283653	1.36384955569554	4.04997812701144	0.00126838411207334	0.160447771545918	-0.741439227150561
RNAcentral_antisense_URS0001BEE0C1_9606:otherRNA:Homo_sapiens	human	1.93370739844427	2.09145817661013	4.04327950410585	0.00128483226895243	0.161475494522504	-0.753089828462329
RNAcentral_sense_URS0001BD9F2A_9606:otherRNA:Homo_sapiens	human	2.80324689178489	1.55736294240606	4.04205790936803	0.00128785528974101	0.161475494522504	-0.755214950408497
RNAcentral_sense_URS0001BCF079_9606:otherRNA:Homo_sapiens	human	-2.18000002512098	1.2197115334958	-4.01918875912415	0.00134581150681962	0.167268502651092	-0.795024661882478
RNAcentral_sense_URS0001BF6097_9606:otherRNA:Homo_sapiens	human	1.82748263678828	1.02178119256496	4.01924760659428	0.00134565899803225	0.167268502651092	-0.794922160064139
RNAcentral_sense_URS00008BA807_9606:otherRNA:Homo_sapiens	human	2.08985308483974	1.49660223408785	4.01652173299957	0.00135274194430131	0.167398874863929	-0.799670481794264
RNAcentral_sense_URS00008BB8F7_9606:otherRNA:Homo_sapiens	human	3.03599546433807	2.66862196273164	4.01294010330182	0.00136210649685031	0.167828030793738	-0.805910522460578
RNAcentral_antisense_URS0000D5C778_9606:otherRNA:Homo_sapiens	human	2.20137501459869	1.67619785471217	4.00684636771936	0.00137819183537749	0.169078000079802	-0.816529940555796
cdna_sense_ENST00000574195.5-ENSG00000169344.16:protein_coding	human	4.13947347292069	1.48734928034346	3.98034192396155	0.00145044537263456	0.176792843308542	-0.862757641166099
mature_sense_hsa-miR-200a-3p	human	2.20763387408955	2.99953262056602	3.97799794426608	0.00145701878609527	0.176792843308542	-0.866848900787171
RNAcentral_sense_URS00008C00A0_9606:otherRNA:Homo_sapiens	human	1.93465818837645	2.0305543832807	3.97704076330336	0.00145971183253136	0.176792843308542	-0.868519735014575
RNAcentral_antisense_URS00019FB280_9606:otherRNA:Homo_sapiens	human	-2.09232560591456	1.36837299600874	-3.97046592515741	0.00147834823117065	0.177539018377971	-0.879998797897774
RNAcentral_antisense_URS0001BDCCD2_9606:otherRNA:Homo_sapiens	human	-1.97689752187171	1.57686260661912	-3.97215304427256	0.00147354302363534	0.177539018377971	-0.87705288279511
RNAcentral_antisense_URS0001BCC55F_9606:otherRNA:Homo_sapiens	human	2.36638108029869	1.26630679729023	3.96547775332461	0.00149264925411243	0.178503290212387	-0.888710200048858
RNAcentral_sense_URS000075A98D_9606:otherRNA:Homo_sapiens	human	-2.50859673780839	1.66880145054454	-3.96176033499514	0.00150339888443055	0.179036565057164	-0.8952037441246
cdna_sense_ENST00000444152.5-ENSG00000198932.13:protein_coding	human	3.91786057162627	1.43194605501986	3.94919993713186	0.00154030817025037	0.180844163000835	-0.917152874480268
cdna_sense_ENST00000607355.2-ENSG00000272196.2:protein_coding	human	-1.87890240998326	1.33028223241121	-3.94796285264579	0.0015439930998947	0.180844163000835	-0.919315390015395
RNAcentral_antisense_URS00009C0817_9606:lncRNA:Homo_sapiens	human	-2.10862738506299	2.26103759439272	-3.95177493536352	0.00153266674158901	0.180844163000835	-0.912652002447049
RNAcentral_sense_URS0001BF92EA_9606:otherRNA:Homo_sapiens	human	-3.95926399186435	1.44229691007938	-3.94955504453094	0.00153925206408521	0.180844163000835	-0.916532144321844
RNAcentral_antisense_URS00008C05F2_9606:otherRNA:Homo_sapiens	human	-2.05114206764636	2.36322739885532	-3.93624675168823	0.00157934154896499	0.183975411822825	-0.939802393061443
RNAcentral_sense_URS0001BCF402_9606:otherRNA:Homo_sapiens	human	-2.74119023250152	1.92491295181326	-3.93483558188445	0.00158365455331994	0.183975411822825	-0.942270767007034
RNAcentral_sense_URS0001BF0ADF_9606:otherRNA:Homo_sapiens	human	1.87707270473851	2.04981800545796	3.93060711238971	0.00159665028818288	0.184731140253094	-0.949668062872613
RNAcentral_sense_URS0001BFA787_9606:otherRNA:Homo_sapiens	human	1.82748263678828	1.06461191923481	3.92000169951688	0.00162972583016114	0.187794561044722	-0.968227681246169
cdna_antisense_ENST00000682888.1-ENSG00000102174.10:protein_coding	human	-3.99799391617936	1.45197939115813	-3.90933676343667	0.00166369238996046	0.189413292183951	-0.986900700755161
RNAcentral_antisense_URS00009B211E_9606:lncRNA:Homo_sapiens	human	4.04598203937066	1.46397642195595	3.90985362329164	0.0016620297171751	0.189413292183951	-0.985995529915219
RNAcentral_sense_URS0000D57209_9606:otherRNA:Homo_sapiens	human	3.07975909161473	2.4486303434112	3.90932246051316	0.00166373842477647	0.189413292183951	-0.986925749608623
mature_sense_hsa-miR-671-3p	human	-1.99509614378943	2.24843992001507	-3.89191214425936	0.00172074927836335	0.195123370361664	-1.01742867274896
RNAcentral_sense_URS0001BD2758_9606:otherRNA:Homo_sapiens	human	2.28792039866861	2.39027853768788	3.88508672845672	0.0017436395104764	0.19693439582214	-1.02939331924414
ncRNA_antisense_ENST00000661661.1-ENSG00000237187.9:lncRNA	human	1.83482773171076	2.10592323266192	3.87828038772537	0.00176677499796149	0.198758695620473	-1.04132811664946
cdna_antisense_ENST00000237536.9-ENSG00000149639.15:protein_coding	human	-2.00568027613343	1.43340099539891	-3.86892777934553	0.00179907694076159	0.201595779086443	-1.05773352572419
PfDd2_020010400	dd2	1.7319420637872	1.0154745014277	3.85879406201357	0.00183475665077168	0.204787622722602	-1.07551652234854
ncRNA_sense_ENST00000605499.1-ENSG00000271335.6:lncRNA	human	-2.59974905940255	1.45130687743646	-3.8507397033239	0.00186362889895736	0.206227373275281	-1.08965603037989
RNAcentral_antisense_URS00008C02A6_9606:lncRNA:Homo_sapiens	human	-2.64663810585085	1.2959206973748	-3.84914696062955	0.00186939295569611	0.206227373275281	-1.09245267088513
RNAcentral_sense_URS0001BE1CAD_9606:otherRNA:Homo_sapiens	human	-2.16267145517233	1.83876397593063	-3.85257618515368	0.00185700523059562	0.206227373275281	-1.08643164757865
ncRNA_sense_ENST00000657610.1-ENSG00000254055.2:lncRNA	human	3.35980253909044	1.2924315468859	3.83691610815067	0.0019142653052724	0.206378102722209	-1.11393452923056
RNAcentral_antisense_URS00008B979C_9606:asRNA:Homo_sapiens	human	3.86865650763568	1.41964503902221	3.83720616239177	0.00191318856110471	0.206378102722209	-1.11342496293947
RNAcentral_antisense_URS0001F22300_9606:otherRNA:Homo_sapiens	human	2.15660480273698	1.28584199285093	3.83970043315407	0.00190395470691872	0.206378102722209	-1.10904328549544
RNAcentral_sense_URS000002EC8C_9606_piR-hsa-373334:piRNA:Homo_sapiens	human	3.89472955576067	1.67594911038996	3.83871945786835	0.00190758087552054	0.206378102722209	-1.11076650838701
RNAcentral_sense_URS00008BDA5C_9606:otherRNA:Homo_sapiens	human	-1.9029111647016	1.0897685607254	-3.83788974762845	0.00191065338362489	0.206378102722209	-1.11222406657414
RNAcentral_sense_URS0001BE931F_9606:otherRNA:Homo_sapiens	human	-1.77348119010079	1.0258592830061	-3.84422184273276	0.00188733187544899	0.206378102722209	-1.10110168111217
ncRNA_sense_ENST00000673303.1-ENSG00000288326.1:rRNA	human	4.35352925469545	1.54086322578715	3.8304900958308	0.00193827898400395	0.208178477142341	-1.12522526367519
RNAcentral_sense_URS0000D58B2A_9606:otherRNA:Homo_sapiens	human	-2.36369145567824	1.66114786510839	-3.82743265654204	0.0019498119467345	0.208629878300592	-1.13059832185918
cdna_sense_ENST00000357702.9-ENSG00000136715.19:protein_coding	human	-3.82165686581608	1.40789512856731	-3.82440849654129	0.00196128811111284	0.209071843514958	-1.1359135429652
PfDd2_070013000	dd2	2.05085281166119	2.03121760956509	3.82099372800685	0.00197432925798183	0.209116078306073	-1.14191606130573
RNAcentral_sense_URS00008C0012_9606:otherRNA:Homo_sapiens	human	-3.17934363934778	2.15780585714545	-3.81854258198159	0.00198374468212493	0.209116078306073	-1.14622521353283
RNAcentral_sense_URS0001BF376A_9606:otherRNA:Homo_sapiens	human	3.63978085321235	2.38758355479129	3.81902052726841	0.00198190520227862	0.209116078306073	-1.14538494569351
PfDd2_070005500	dd2	2.0918802616072	1.26671258728423	3.80855850651498	0.00202257047991202	0.210795060720983	-1.16378164999992
RNAcentral_antisense_URS0001BE3F5C_9606:otherRNA:Homo_sapiens	human	-1.81889210201802	1.23480381839193	-3.80696840838316	0.00202882502312897	0.210795060720983	-1.16657837721537
RNAcentral_antisense_URS0001BEF4E8_9606:otherRNA:Homo_sapiens	human	-2.49676111417104	1.90031359484533	-3.80300052145779	0.00204451841080461	0.210795060720983	-1.17355799935201
RNAcentral_sense_URS0000D5B9AA_9606:otherRNA:Homo_sapiens	human	-3.32336227423395	1.28332148067178	-3.80800376941377	0.00202475026903706	0.210795060720983	-1.16475732396176
RNAcentral_sense_URS0000D5D20A_9606:otherRNA:Homo_sapiens	human	2.18338468011956	1.17495703875508	3.80126411170228	0.00205142488471813	0.210795060720983	-1.17661272550989
RNAcentral_sense_URS0001BF34A6_9606:otherRNA:Homo_sapiens	human	-2.23895040008527	1.20620389768089	-3.79938602141926	0.0020589216105837	0.210795060720983	-1.17991692643177
RNAcentral_sense_URS0001BF5CE4_9606:otherRNA:Homo_sapiens	human	-2.43832635343779	2.91837178184818	-3.80090501046437	0.0020528561496475	0.210795060720983	-1.17724448871674
tRNA_sense_Homo_sapiens_chr17.trna21-ArgCCT:tRNA	human	3.29505374897199	1.27624434935628	3.80603301543453	0.00203251351872817	0.210795060720983	-1.1682236632701
cdna_sense_ENST00000524293.1-ENSG00000171320.15:retained_intron	human	-1.87665962390579	1.21856517141354	-3.79206792372039	0.00208839995397057	0.213046736522976	-1.19279419522156
RNAcentral_sense_URS0000D5BF04_9606:otherRNA:Homo_sapiens	human	-1.94700547316356	1.25102061257058	-3.78779047396996	0.00210582858319621	0.214057475481895	-1.2003226340477
RNAcentral_sense_URS0000D5BA02_9606:otherRNA:Homo_sapiens	human	4.3028100591522	3.68553595201904	3.77974788201862	0.00213900005366985	0.2166555855073	-1.21448106393159
cdna_antisense_ENST00000493030.6-ENSG00000154370.16:protein_coding	human	-2.0431884629523	1.22211610757021	-3.77315343152394	0.00216659487033249	0.218672422692919	-1.22609324628631
cdna_sense_ENST00000380502.8-ENSG00000147874.11:protein_coding	human	-2.93247709446472	1.18560018572947	-3.76386877921102	0.00220606174037112	0.22098314833145	-1.24244727836758
ncRNA_antisense_ENST00000577087.2-ENSG00000262681.2:lncRNA	human	1.82748263678828	1.2239441370781	3.76230469722394	0.00221278185912666	0.22098314833145	-1.24520279076937
RNAcentral_sense_URS0000EACBE5_9606:otherRNA:Homo_sapiens	human	1.95690913970838	1.09579926071922	3.76510484059217	0.00220076564794341	0.22098314833145	-1.24026976201841
INT_PfDd2_07_381385	dd2	-1.27201347735911	0.770484281453066	-2.66295751067321	0.0189597542174075	0.222994020618835	-3.18249273877298
PfDd2_020008900	dd2	-1.25729596670785	1.32410445950745	-2.63215034716691	0.0201217661250784	0.222994020618835	-3.23543692853922
PfDd2_020014700	dd2	-1.2078801702033	0.754450954664112	-2.61865148962637	0.0206524263130881	0.222994020618835	-3.25858392656343
PfDd2_020015100	dd2	-1.42453282875627	1.85068726405364	-2.80156120255167	0.0144911696254046	0.222994020618835	-2.94247038773853
PfDd2_020015700	dd2	1.34527898730381	0.788800658939241	2.60487628319159	0.0212079184126481	0.222994020618835	-3.2821712309576
PfDd2_030006600	dd2	1.69529146900482	1.12512208842196	2.96237205706732	0.0105894834644487	0.222994020618835	-2.66098373316016
PfDd2_030014000	dd2	-1.37590628429256	1.09376974754044	-2.60479501728124	0.0212112380349568	0.222994020618835	-3.28231028056041
PfDd2_040030000	dd2	1.40895901504188	1.03462811028967	2.5256044451783	0.0246963954684556	0.222994020618835	-3.41720992640369
PfDd2_050014800	dd2	1.50597182169146	1.37085277642423	2.53017985933837	0.024480824900576	0.222994020618835	-3.40944967746295
PfDd2_050022600	dd2	1.52121847018762	1.26761535891611	2.63145625424109	0.0201487265943487	0.222994020618835	-3.23662789786152
PfDd2_050032400	dd2	1.23952932951138	0.896442798536489	2.47823689280112	0.0270381195016345	0.222994020618835	-3.49728843360475
PfDd2_050034400:tRNA	dd2	1.8145615498653	4.62535066026517	2.5659006377296	0.022859069453949	0.222994020618835	-3.34871878376771
PfDd2_060026400:tRNA	dd2	1.60548941034965	5.89183787418794	2.69694883887386	0.0177532766043232	0.222994020618835	-3.12389439413959
PfDd2_070010200	dd2	1.18158295862555	1.58899361007061	2.50424305138042	0.0257272431882406	0.222994020618835	-3.45338258124468
PfDd2_070029000:rRNA	dd2	1.17253273633491	6.60723871180051	2.53708554122728	0.0241588917642835	0.222994020618835	-3.39772897097831
PfDd2_070033100	dd2	-1.16193289370734	0.823857952096676	-2.51516097113778	0.025195306070975	0.222994020618835	-3.43490655183237
PfDd2_070033800:tRNA	dd2	-1.3325765165481	1.52285551411709	-2.50779495307356	0.0255530152441227	0.222994020618835	-3.44737459598713
PfDd2_080007200	dd2	1.86727092586912	1.4882633313562	3.5102378669395	0.0036187915649147	0.222994020618835	-1.69089060029332
PfDd2_080021000	dd2	-1.57638134914399	1.26249984599463	-2.73790875145896	0.0163985243137438	0.222994020618835	-3.05304478734775
PfDd2_080031900	dd2	-1.22736602217403	1.02586376351754	-2.46587171930967	0.0276836619944022	0.222994020618835	-3.5181120040051
PfDd2_090018700	dd2	1.14859784744895	0.739630373975525	2.4718299835758	0.0273707783070688	0.222994020618835	-3.50808227047024
PfDd2_090023000	dd2	-1.77230967812675	2.03374942561773	-3.42521744440667	0.00427438293536669	0.222994020618835	-1.84169820549029
PfDd2_090029300	dd2	1.51475793004932	0.977461488558662	2.69640191699788	0.0177720841296402	0.222994020618835	-3.12483869804498
PfDd2_090029400	dd2	-1.76351778081325	1.73611709522917	-3.26017472256699	0.00590781355992728	0.222994020618835	-2.13456707575277
PfDd2_100007800	dd2	1.49894549488682	2.22276148006598	3.06906209759875	0.00859372184925223	0.222994020618835	-2.47294563856866
PfDd2_100024000	dd2	1.43394624953168	1.82384182430427	2.50184914265268	0.0258453127854565	0.222994020618835	-3.45743031798973
PfDd2_100027100	dd2	-2.15401593885796	2.09687794924495	-3.63885298431315	0.00281445124129689	0.222994020618835	-1.4631291926343
PfDd2_100031300	dd2	1.36895583243148	0.794719870221158	2.73667626824252	0.0164377766459493	0.222994020618835	-3.05518027538843
PfDd2_100035300	dd2	-1.62393474085004	1.50798813316236	-2.80426708995559	0.0144150913294673	0.222994020618835	-2.93775796898849
PfDd2_110012000	dd2	-1.21746535727292	2.08790290498214	-2.45400871389369	0.0283168553387533	0.222994020618835	-3.53805738610415
PfDd2_110018700	dd2	1.52570711539448	1.9171422442099	2.71061428854233	0.0172895922948471	0.222994020618835	-3.10028491718951
PfDd2_110030800	dd2	1.70493887966498	1.62680370722718	2.61271338352051	0.0208901336443223	0.222994020618835	-3.26875595567598
PfDd2_110039700	dd2	1.5227161084499	1.35725854180001	2.66907082926959	0.0187370439992202	0.222994020618835	-3.17196763688715
PfDd2_120011400	dd2	1.64101058172477	1.32768302881371	2.78157470119851	0.0150654147298777	0.222994020618835	-2.97724866970125
PfDd2_120011900	dd2	1.82256274186775	1.26202854418013	3.4547521223245	0.00403407398455787	0.222994020618835	-1.78929607688326
PfDd2_120017600	dd2	1.53085724669052	1.94560706137519	2.7116181140626	0.0172560004094252	0.222994020618835	-3.09854950501372
PfDd2_120032600	dd2	1.31299044276298	0.780728522804034	2.74753122807286	0.0160951957971373	0.222994020618835	-3.03636471611905
PfDd2_130014100	dd2	1.31299044276298	0.780728522804034	2.74753122807286	0.0160951957971373	0.222994020618835	-3.03636471611905
PfDd2_130018800	dd2	1.61033221414034	1.57792721846012	3.25562431784713	0.00596078579446366	0.222994020618835	-2.14263802908912
PfDd2_130038100	dd2	1.48071114042722	1.12136430446848	3.59112871552686	0.00308934648812504	0.222994020618835	-1.54757350756137
PfDd2_130042500	dd2	-1.31240201495025	1.38453901525307	-2.62022303649838	0.0205899557838033	0.222994020618835	-3.25589079607669
PfDd2_140010800	dd2	1.31752509978295	1.56816191893271	2.51679778792232	0.0251164754341301	0.222994020618835	-3.43213444884647
PfDd2_140014000	dd2	1.27802435036904	1.0193987364603	2.65950685272656	0.0190865962101076	0.222994020618835	-3.18843089752213
PfDd2_140015000	dd2	-1.42453282875627	1.6527388125359	-2.67517138765271	0.0185173341574298	0.222994020618835	-3.16145840388733
PfDd2_140015700	dd2	1.48232667009478	1.34413406401645	2.84733630686258	0.0132555882299493	0.222994020618835	-2.86263052941815
PfDd2_140016500	dd2	1.69827810572072	1.54664083451561	3.10374317053651	0.00802907427664818	0.222994020618835	-2.41165956079815
PfDd2_140029000	dd2	1.44241694568308	0.967176212212897	2.54169147323421	0.0239464412995529	0.222994020618835	-3.38990612386342
PfDd2_140036800	dd2	-1.137924138989	0.813476365658723	-2.48719313627305	0.0265795893697336	0.222994020618835	-3.48218441267532
PfDd2_140045600	dd2	-1.5048542635045	1.6623470647618	-2.84355886042008	0.0133535100183695	0.222994020618835	-2.86922848757385
PfDd2_140054500	dd2	-1.31304845579368	1.15922686624598	-2.83227496502652	0.013650267656138	0.222994020618835	-2.88892787953368
PfDd2_140059500	dd2	2.1709843128848	2.54174767748657	3.15426482307274	0.00727189989987745	0.222994020618835	-2.32227017742022
PfDd2_140065000	dd2	1.36895583243148	0.924727943588767	2.4942950143268	0.0262213124030597	0.222994020618835	-3.47019511529163
nc_PF3D7_0425050	dd2	1.78249507663371	1.32349787666178	2.97465294088411	0.0103382085060178	0.222994020618835	-2.63938307510009
cdna_antisense_ENST00000025008.10-ENSG00000023287.13:protein_coding	human	-3.71694150145879	2.47301576783195	-3.66184747006391	0.00269097855522746	0.222994020618835	-1.42247773501591
cdna_antisense_ENST00000064571.3-ENSG00000054803.4:protein_coding	human	-1.45749357625115	1.40507332054827	-2.49918349143819	0.0259773977025233	0.222994020618835	-3.46193608193771
cdna_antisense_ENST00000216264.13-ENSG00000100422.14:protein_coding	human	1.1210359989984	0.732739911862887	2.44529869360924	0.028790562236652	0.222994020618835	-3.55268103504355
cdna_antisense_ENST00000223642.3-ENSG00000106804.8:protein_coding	human	-1.26030475021209	1.033051299382	-2.59244760108793	0.0217215014723619	0.222994020618835	-3.30342314132503
cdna_antisense_ENST00000225371.6-ENSG00000121053.6:protein_coding	human	1.52630089143354	1.09957373815409	3.14783847449154	0.00736411914284494	0.222994020618835	-2.3336469839638
cdna_antisense_ENST00000226207.6-ENSG00000109061.10:protein_coding	human	-2.33311826353263	1.34779494152346	-2.77694322635806	0.0152016300941319	0.222994020618835	-2.9853003983824
cdna_antisense_ENST00000244314.6-ENSG00000124449.7:protein_coding	human	1.82748263678828	1.25255445512199	2.99166304846286	0.00999987818163296	0.222994020618835	-2.60944380725036
cdna_antisense_ENST00000246535.4-ENSG00000126249.8:protein_coding	human	-1.61395284074484	1.32541628843657	-2.51213445259819	0.0253416933740577	0.222994020618835	-3.44003075885783
cdna_antisense_ENST00000249364.9-ENSG00000128595.17:protein_coding	human	1.50967158261785	1.3402940053103	3.06529901621581	0.00865731215818301	0.222994020618835	-2.47959130250021
cdna_antisense_ENST00000250018.6-ENSG00000129167.10:protein_coding	human	2.1336405191729	1.82741993648905	2.63664558108521	0.0199480039778057	0.222994020618835	-3.22772168484894
cdna_antisense_ENST00000255152.3-ENSG00000132801.7:protein_coding	human	1.78614330926496	1.98814437045865	2.54773419793702	0.0236704475576887	0.222994020618835	-3.37963648768557
cdna_antisense_ENST00000260356.6-ENSG00000137801.11:protein_coding	human	1.21196748106083	0.755472782378496	2.60693346453336	0.0211240521323033	0.222994020618835	-3.27865090023098
cdna_antisense_ENST00000262487.5-ENSG00000101230.6:protein_coding	human	1.24708458131957	0.764252057443182	2.54975651912122	0.0235787674531281	0.222994020618835	-3.37619790768132
cdna_antisense_ENST00000262961.9-ENSG00000105278.12:protein_coding	human	-1.66714308518346	0.997827986439503	-2.96487401306695	0.0105378071331802	0.222994020618835	-2.65658411175053
cdna_antisense_ENST00000264387.8-ENSG00000042304.13:processed_transcript	human	1.34766269057541	0.789396584757141	2.79894418362087	0.0145651233821274	0.222994020618835	-2.9470271563964
cdna_antisense_ENST00000272091.8-ENSG00000143751.10:protein_coding	human	-1.68724518269284	1.62254321675924	-2.73797214836635	0.0163965077140946	0.222994020618835	-3.05293493543587
cdna_antisense_ENST00000272286.4-ENSG00000143921.9:protein_coding	human	1.21196748106083	0.755472782378496	2.60693346453336	0.0211240521323033	0.222994020618835	-3.27865090023098
cdna_antisense_ENST00000272895.12-ENSG00000144452.15:protein_coding	human	-1.92612670313192	1.21928100918833	-3.3554996634531	0.00490034321673928	0.222994020618835	-1.96542416819519
cdna_antisense_ENST00000280527.7-ENSG00000150938.10:protein_coding	human	-1.61142642819187	0.961771911608163	-2.70761814460747	0.0173902342034341	0.222994020618835	-3.10546373605699
cdna_antisense_ENST00000281631.10-ENSG00000151883.19:protein_coding	human	-1.26735411358981	1.02216229142188	-2.52702539901922	0.0246292523423165	0.222994020618835	-3.41480034401956
cdna_antisense_ENST00000292377.4-ENSG00000213420.8:protein_coding	human	-2.00999933360406	1.31039935803632	-2.87218749370373	0.0126287348645538	0.222994020618835	-2.81918360096624
cdna_antisense_ENST00000293373.11-ENSG00000123338.13:protein_coding	human	1.1210359989984	0.732739911862887	2.44529869360924	0.028790562236652	0.222994020618835	-3.55268103504355
cdna_antisense_ENST00000296591.10-ENSG00000164176.13:protein_coding	human	2.02015125940375	2.00148532210897	3.14983027111719	0.00733541262182711	0.222994020618835	-2.3301210190815
cdna_antisense_ENST00000297679.10-ENSG00000099377.14:protein_coding	human	-1.3203291333748	0.782563195456988	-2.55236150609994	0.0234611772480016	0.222994020618835	-3.37176741029186
cdna_antisense_ENST00000298125.7-ENSG00000139668.9:protein_coding	human	1.5113800094504	1.13070807208777	2.4879742130081	0.0265399565858369	0.222994020618835	-3.48086634870087
cdna_antisense_ENST00000300179.7-ENSG00000166924.9:protein_coding	human	1.28542859431243	0.773838060691396	2.71826443009448	0.0170351882312749	0.222994020618835	-3.08705552517729
cdna_antisense_ENST00000304056.9-ENSG00000170852.11:protein_coding	human	-1.27201347735911	0.770484281453066	-2.66295751067321	0.0189597542174075	0.222994020618835	-3.18249273877298
cdna_antisense_ENST00000304101.9-ENSG00000170745.12:protein_coding	human	1.1210359989984	0.732739911862887	2.44529869360924	0.028790562236652	0.222994020618835	-3.55268103504355
cdna_antisense_ENST00000305447.5-ENSG00000168959.15:protein_coding	human	-1.20602720216929	0.753987712655612	-2.48671276450616	0.026603992228411	0.222994020618835	-3.48299497171092
cdna_antisense_ENST00000306117.5-ENSG00000124134.9:protein_coding	human	1.4019213064915	0.989397829955819	2.44594945662863	0.0287549089697	0.222994020618835	-3.5515890477507
cdna_antisense_ENST00000306378.11-ENSG00000171634.18:protein_coding	human	1.1210359989984	0.732739911862887	2.44529869360924	0.028790562236652	0.222994020618835	-3.55268103504355
cdna_antisense_ENST00000308243.7-ENSG00000130545.16:protein_coding	human	1.14859784744895	0.739630373975525	2.4718299835758	0.0273707783070688	0.222994020618835	-3.50808227047024
cdna_antisense_ENST00000309951.8-ENSG00000122729.19:protein_coding	human	1.21196748106083	0.861997058323107	2.52501009978074	0.0247245318039536	0.222994020618835	-3.41821766353843
cdna_antisense_ENST00000310611.8-ENSG00000174151.15:protein_coding	human	-1.137924138989	0.736961946860538	-2.50710345009188	0.0255868456958652	0.222994020618835	-3.44854447321609
cdna_antisense_ENST00000312719.10-ENSG00000249853.9:protein_coding	human	1.62556959637213	1.66571315530617	2.561775349043	0.023040930280023	0.222994020618835	-3.35574537080678
cdna_antisense_ENST00000312777.9-ENSG00000139437.18:protein_coding	human	1.14859784744895	0.739630373975525	2.4718299835758	0.0273707783070688	0.222994020618835	-3.50808227047024
cdna_antisense_ENST00000315930.11-ENSG00000129682.16:protein_coding	human	1.99187544167647	0.950449772532406	3.33599008133958	0.00509145799476753	0.222994020618835	-2.00004827037215
cdna_antisense_ENST00000317704.8-ENSG00000154027.19:processed_transcript	human	-1.95158483349543	1.21002741188252	-2.75476301389177	0.0158708417912987	0.222994020618835	-3.02382015412569
cdna_antisense_ENST00000319420.4-ENSG00000180730.5:protein_coding	human	-1.24244598373595	0.763092408047275	-2.61199527954422	0.0209190589209044	0.222994020618835	-3.26998564434902
cdna_antisense_ENST00000320580.9-ENSG00000175115.13:protein_coding	human	3.39968944906153	1.41483289563327	3.52068985095482	0.00354552894751526	0.222994020618835	-1.6723614754132
cdna_antisense_ENST00000321949.13-ENSG00000105662.16:protein_coding	human	1.72960674821507	1.05954193818628	2.83628918794571	0.0135439623883999	0.222994020618835	-2.88192156912246
cdna_antisense_ENST00000324058.9-ENSG00000181215.15:protein_coding	human	-1.72625912352454	0.884045692994422	-2.84037288276609	0.0134366511238465	0.222994020618835	-2.8747920638841
cdna_antisense_ENST00000330753.6-ENSG00000185070.12:protein_coding	human	-1.46479028099835	1.37048391590403	-2.5467051967834	0.0237172282384463	0.222994020618835	-3.38138579799437
cdna_antisense_ENST00000333891.14-ENSG00000186472.20:protein_coding	human	-1.42169318417806	0.982563547177026	-2.56841819740092	0.0227487660835413	0.222994020618835	-3.34442900589979
cdna_antisense_ENST00000335524.7-ENSG00000186143.11:protein_coding	human	1.23952932951138	0.762363244491133	2.6347345616975	0.0200216953981345	0.222994020618835	-3.23100202813778
cdna_antisense_ENST00000337137.9-ENSG00000054611.14:protein_coding	human	2.19922891960436	1.13084944504473	3.229848886393	0.0062699338614327	0.222994020618835	-2.18834664078008
cdna_antisense_ENST00000338205.9-ENSG00000136813.15:protein_coding	human	2.3674848087334	1.55520927461311	2.63182243434093	0.0201344987948497	0.222994020618835	-3.23599959296251
cdna_antisense_ENST00000338333.5-ENSG00000188573.8:protein_coding	human	1.85054681340864	1.02164189141006	2.94305940497353	0.0109968850450766	0.222994020618835	-2.6949262194367
cdna_antisense_ENST00000338368.7-ENSG00000253729.8:protein_coding	human	1.31074735409943	1.15065688613528	2.45678062616341	0.0281676728254297	0.222994020618835	-3.53339982385288
cdna_antisense_ENST00000338779.11-ENSG00000132613.15:protein_coding	human	1.65574057626431	2.26396472494319	2.81275373854311	0.0141790116541718	0.222994020618835	-2.92297215279816
cdna_antisense_ENST00000339266.10-ENSG00000080845.19:protein_coding	human	-1.72422879909041	0.883538111885892	-3.14131066523872	0.00745898685655873	0.222994020618835	-2.3452015885939
cdna_antisense_ENST00000339450.10-ENSG00000099219.14:protein_coding	human	2.25853285980706	1.73538116772019	3.2781746321974	0.00570284915901174	0.222994020618835	-2.10263715528964
cdna_antisense_ENST00000340829.10-ENSG00000065883.16:protein_coding	human	1.55890965786214	1.02576178931369	2.61973656140333	0.0206092740549611	0.222994020618835	-3.25672450642258
cdna_antisense_ENST00000340934.10-ENSG00000162819.12:protein_coding	human	-1.87395807726584	1.35505050650995	-2.50412299551659	0.0257331520765514	0.222994020618835	-3.45358560675028
cdna_antisense_ENST00000341165.10-ENSG00000188554.15:protein_coding	human	-1.61045562249342	0.855094817736643	-2.62724606508982	0.020313013957338	0.222994020618835	-3.24385020322895
cdna_antisense_ENST00000341267.9-ENSG00000185559.16:protein_coding	human	1.38533142712922	0.798813768895594	2.84183313607115	0.0133984815408966	0.222994020618835	-2.87224221376867
cdna_antisense_ENST00000341316.6-ENSG00000197912.16:protein_coding	human	-1.37743469724158	0.796839586423683	-2.82278472788221	0.0139048555428015	0.222994020618835	-2.90548424950324
cdna_antisense_ENST00000343505.9-ENSG00000135540.11:protein_coding	human	1.7412334704605	0.887789279728412	3.16895911394172	0.00706533473871923	0.222994020618835	-2.29624994145158
cdna_antisense_ENST00000343936.4-ENSG00000188177.14:protein_coding	human	-3.4068067839924	2.52880147191527	-3.45741374520013	0.00401309755616848	0.222994020618835	-1.78457428076571
cdna_antisense_ENST00000352187.5-ENSG00000134802.18:protein_coding	human	1.43621046936625	0.81153352945485	2.7734167623094	0.0153061533803836	0.222994020618835	-2.99142917145732
cdna_antisense_ENST00000354181.8-ENSG00000140199.13:protein_coding	human	1.1210359989984	0.732739911862887	2.44529869360924	0.028790562236652	0.222994020618835	-3.55268103504355
cdna_antisense_ENST00000355469.4-ENSG00000235568.7:nonsense_mediated_decay	human	1.24708458131957	1.05721292460745	2.47132241147777	0.0273972995461927	0.222994020618835	-3.50893699385865
cdna_antisense_ENST00000357586.7-ENSG00000100280.17:protein_coding	human	-1.81385299725247	1.09082680452581	-2.76519851423541	0.0155524745500317	0.222994020618835	-3.00570547048664
cdna_antisense_ENST00000359175.8-ENSG00000196542.8:protein_coding	human	-1.52990832825431	1.34135891459614	-2.61161737165861	0.0209342966483406	0.222994020618835	-3.27063274032192
cdna_antisense_ENST00000359191.10-ENSG00000196235.14:protein_coding	human	-1.60839410184002	0.854579437573294	-2.96445103544491	0.0105465259405869	0.222994020618835	-2.65732794377008
cdna_antisense_ENST00000359218.10-ENSG00000155657.28:protein_coding	human	3.44389811186246	1.64708838832296	3.21692901562643	0.00643087140560339	0.222994020618835	-2.21125167793115
cdna_antisense_ENST00000359933.6-ENSG00000066739.12:protein_coding	human	1.54167743437465	1.15204039931843	2.99147091890902	0.0100036378036875	0.222994020618835	-2.60978210082836
cdna_antisense_ENST00000360565.8-ENSG00000126461.15:protein_coding	human	-1.66925739596568	1.96710001752534	-2.71785881242712	0.01704858488763	0.222994020618835	-3.08775718086176
cdna_antisense_ENST00000361971.10-ENSG00000198753.12:protein_coding	human	-1.46142791857206	1.00272053485571	-2.54781368491682	0.0236668376067327	0.222994020618835	-3.37950135034787
cdna_antisense_ENST00000366647.9-ENSG00000116906.13:protein_coding	human	-3.13231023015771	2.00408631427876	-2.58123482889622	0.0221951456008901	0.222994020618835	-3.32257125091704
cdna_antisense_ENST00000366964.7-ENSG00000143494.16:protein_coding	human	-1.137924138989	0.736961946860538	-2.50710345009188	0.0255868456958652	0.222994020618835	-3.44854447321609
cdna_antisense_ENST00000368248.4-ENSG00000172673.11:protein_coding	human	1.46938279052148	1.20952263253314	2.45425791367648	0.0283034126743622	0.222994020618835	-3.53763873531452
cdna_antisense_ENST00000369155.3-ENSG00000184678.10:protein_coding	human	-1.39272811983126	1.13770354879435	-2.66208083158471	0.0189919020608231	0.222994020618835	-3.1840015830897
cdna_antisense_ENST00000369393.8-ENSG00000112159.12:protein_coding	human	2.06736441482437	1.65788852863474	2.72097291940996	0.016945995502221	0.222994020618835	-3.08236962850549
cdna_antisense_ENST00000369686.9-ENSG00000134245.18:protein_coding	human	2.72577001744608	1.32790880202109	2.98404320993074	0.0101500610326118	0.222994020618835	-2.62285826013216
cdna_antisense_ENST00000369872.4-ENSG00000143028.9:protein_coding	human	-1.24244598373595	0.763092408047275	-2.61199527954422	0.0209190589209044	0.222994020618835	-3.26998564434902
cdna_antisense_ENST00000371045.9-ENSG00000184588.18:protein_coding	human	1.1210359989984	0.732739911862887	2.44529869360924	0.028790562236652	0.222994020618835	-3.55268103504355
cdna_antisense_ENST00000372067.8-ENSG00000112715.25:protein_coding	human	1.71789961004249	0.88195581462391	3.15820041776392	0.00721599236595629	0.222994020618835	-2.31530199222755
cdna_antisense_ENST00000372343.8-ENSG00000117408.11:protein_coding	human	1.21196748106083	0.755472782378496	2.60693346453336	0.0211240521323033	0.222994020618835	-3.27865090023098
cdna_antisense_ENST00000372512.2-ENSG00000124574.15:retained_intron	human	-1.22191736031948	0.757960252193158	-2.59394883594678	0.0216588337702818	0.222994020618835	-3.30085768528965
cdna_antisense_ENST00000373208.5-ENSG00000138316.11:protein_coding	human	1.24708458131957	0.764252057443182	2.54975651912122	0.0235787674531281	0.222994020618835	-3.37619790768132
cdna_antisense_ENST00000374075.9-ENSG00000106948.17:protein_coding	human	1.21196748106083	0.755472782378496	2.60693346453336	0.0211240521323033	0.222994020618835	-3.27865090023098
cdna_antisense_ENST00000374794.8-ENSG00000148498.16:protein_coding	human	2.55857189473377	1.09212388579673	3.44591575117858	0.00410450921935778	0.222994020618835	-1.80497283705729
cdna_antisense_ENST00000375001.8-ENSG00000204291.11:protein_coding	human	-1.137924138989	0.736961946860538	-2.50710345009188	0.0255868456958652	0.222994020618835	-3.44854447321609
cdna_antisense_ENST00000375980.9-ENSG00000142634.13:protein_coding	human	-2.31214051099289	2.33503987190254	-2.97209232366326	0.0103901095660806	0.222994020618835	-2.64388794661626
cdna_antisense_ENST00000376325.10-ENSG00000187902.13:protein_coding	human	1.81545416545038	1.62962389693415	2.50381589347019	0.0257482729075916	0.222994020618835	-3.45410493051337
cdna_antisense_ENST00000377264.8-ENSG00000110046.13:protein_coding	human	-1.31936454316589	1.00127594510398	-2.47439624594995	0.0272370645520412	0.222994020618835	-3.50375994230554
cdna_antisense_ENST00000377674.9-ENSG00000204859.13:protein_coding	human	-1.46142791857206	0.973098239680758	-2.66815399704132	0.0187702817095126	0.222994020618835	-3.17354650878576
cdna_antisense_ENST00000378536.5-ENSG00000157933.10:protein_coding	human	1.21196748106083	0.883928475219177	2.45712592264829	0.0281491420050368	0.222994020618835	-3.5328195088592
cdna_antisense_ENST00000379374.5-ENSG00000102174.10:protein_coding	human	4.03626790045501	1.99134036376399	3.16325063724857	0.00714487786036497	0.222994020618835	-2.30635937757699
cdna_antisense_ENST00000379594.7-ENSG00000145782.13:nonsense_mediated_decay	human	-1.20602720216929	0.753987712655612	-2.48671276450616	0.026603992228411	0.222994020618835	-3.48299497171092
cdna_antisense_ENST00000380659.4-ENSG00000196664.5:protein_coding	human	-1.8399726370763	0.912474071382364	-3.15612537956185	0.00724541597505958	0.222994020618835	-2.31897604031829
cdna_antisense_ENST00000383827.5-ENSG00000214021.16:protein_coding	human	2.00411893049816	1.48862123543957	2.82281429860967	0.0139040550821261	0.222994020618835	-2.90543267813927
cdna_antisense_ENST00000392238.3-ENSG00000138439.12:protein_coding	human	-1.34049388704136	1.15849777133652	-2.66340512554636	0.0189433605635442	0.222994020618835	-3.18172230386312
cdna_antisense_ENST00000392481.6-ENSG00000163918.12:protein_coding	human	1.28542859431243	1.25516265556968	2.8073384617032	0.0143292112172053	0.222994020618835	-2.93240792700111
cdna_antisense_ENST00000393203.3-ENSG00000134247.10:protein_coding	human	2.65690326004358	1.60256271930002	2.72641734333364	0.0167680817166597	0.222994020618835	-3.07294705491684
cdna_antisense_ENST00000395940.3-ENSG00000183625.16:protein_coding	human	-2.48922799973799	1.41911639018195	-3.59343992445476	0.00307542778730525	0.222994020618835	-1.54348189517251
cdna_antisense_ENST00000398015.8-ENSG00000154928.19:protein_coding	human	-1.10245895032083	0.728095649693495	-2.47222795701165	0.0273500009473082	0.222994020618835	-3.50741206474831
cdna_antisense_ENST00000400072.3-ENSG00000215223.3:processed_pseudogene	human	1.74734742798487	2.6087763814446	2.79663375396919	0.0146307204251533	0.222994020618835	-2.95104936541567
cdna_antisense_ENST00000400522.8-ENSG00000215529.12:protein_coding	human	-1.37743469724158	0.796839586423683	-2.82278472788221	0.0139048555428015	0.222994020618835	-2.90548424950324
cdna_antisense_ENST00000401528.5-ENSG00000106404.14:protein_coding	human	-2.03823701100127	2.25853825344552	-3.09961749211572	0.0080942641261965	0.222994020618835	-2.41895368489328
cdna_antisense_ENST00000409085.9-ENSG00000115977.21:protein_coding	human	-1.36221924079155	0.90546534356578	-2.59742699680551	0.0215143122964763	0.222994020618835	-3.29491225645356
cdna_antisense_ENST00000413366.8-ENSG00000154229.12:protein_coding	human	-1.36221924079155	0.793035722311175	-2.7692111349058	0.0154317260260516	0.222994020618835	-2.99873610386066
cdna_antisense_ENST00000420914.1-ENSG00000237175.1:processed_pseudogene	human	-1.60229902698631	2.21758641464162	-2.62471119338025	0.0204125536172252	0.222994020618835	-3.24819710698593
cdna_antisense_ENST00000421745.6-ENSG00000115760.14:protein_coding	human	-1.62210096586825	1.34671559882337	-2.54636764116985	0.0237325936745858	0.222994020618835	-3.38195959902771
cdna_antisense_ENST00000422095.1-ENSG00000001629.10:nonsense_mediated_decay	human	-1.7037724136007	1.11495636482568	-3.00975206886505	0.00965210007014448	0.222994020618835	-2.57758069956441
cdna_antisense_ENST00000422440.7-ENSG00000115840.14:protein_coding	human	2.02043181161378	0.957588865016734	3.30712353724109	0.00538803546569701	0.222994020618835	-2.05127418801158
cdna_antisense_ENST00000423183.1-ENSG00000226642.1:processed_pseudogene	human	-1.26676990442451	0.769173388219417	-2.52495472781334	0.0247271546859656	0.222994020618835	-3.41831154526355
cdna_antisense_ENST00000424248.2-ENSG00000105339.11:protein_coding	human	5.83452957738163	2.66782769760821	3.21973002663144	0.00639563361633782	0.222994020618835	-2.20628628680308
cdna_antisense_ENST00000424687.1-ENSG00000225705.2:processed_pseudogene	human	-1.27201347735911	0.770484281453066	-2.66295751067321	0.0189597542174075	0.222994020618835	-3.18249273877298
cdna_antisense_ENST00000427937.1-ENSG00000226490.2:protein_coding	human	-1.53177376782983	0.941948630015357	-2.91939677493772	0.0115171805066658	0.222994020618835	-2.73646787528916
cdna_antisense_ENST00000429584.3-ENSG00000230797.3:protein_coding	human	-1.37743469724158	0.796839586423683	-2.82278472788221	0.0139048555428015	0.222994020618835	-2.90548424950324
cdna_antisense_ENST00000437375.1-ENSG00000204843.13:protein_coding	human	-1.27201347735911	1.08717785635325	-2.50339774640151	0.0257688750105306	0.222994020618835	-3.45481200408014
cdna_antisense_ENST00000443236.7-ENSG00000160111.15:protein_coding	human	-1.27201347735911	0.770484281453066	-2.66295751067321	0.0189597542174075	0.222994020618835	-3.18249273877298
cdna_antisense_ENST00000443632.2-ENSG00000169635.10:protein_coding	human	1.1210359989984	0.732739911862887	2.44529869360924	0.028790562236652	0.222994020618835	-3.55268103504355
cdna_antisense_ENST00000443972.5-ENSG00000163075.13:protein_coding	human	-1.42296194304677	0.80822139787498	-2.81033664640441	0.0142458611542713	0.222994020618835	-2.92718423199357
cdna_antisense_ENST00000445091.3-ENSG00000214897.5:protein_coding	human	1.38533142712922	0.798813768895594	2.84183313607115	0.0133984815408966	0.222994020618835	-2.87224221376867
cdna_antisense_ENST00000445566.1-ENSG00000142634.13:protein_coding	human	1.9049501571972	1.30928091903804	3.00699761032358	0.00970427395453263	0.222994020618835	-2.58243417111978
cdna_antisense_ENST00000447611.6-ENSG00000140525.19:nonsense_mediated_decay	human	-2.75743077313875	1.14183860539797	-3.63886050076996	0.00281440995641302	0.222994020618835	-1.46311590048121
cdna_antisense_ENST00000465296.1-ENSG00000171227.7:processed_transcript	human	-1.41173612168305	0.805414942534052	-2.58761186976743	0.0219245591353969	0.222994020618835	-3.31168404596787
cdna_antisense_ENST00000467665.1-ENSG00000182600.9:retained_intron	human	1.21196748106083	0.755472782378496	2.60693346453336	0.0211240521323033	0.222994020618835	-3.27865090023098
cdna_antisense_ENST00000471569.1-ENSG00000148737.17:retained_intron	human	-2.27501680641738	1.82538286324954	-3.73187467686967	0.00234774586895279	0.222994020618835	-1.29884226785307
cdna_antisense_ENST00000471809.5-ENSG00000100360.15:retained_intron	human	1.49831833077237	2.04371218950528	3.05403403425625	0.00885047751532516	0.222994020618835	-2.49948021287517
cdna_antisense_ENST00000472786.1-ENSG00000167202.12:retained_intron	human	1.37845130845904	0.797093739228049	2.61923600198547	0.0206291699551584	0.222994020618835	-3.25758231012712
cdna_antisense_ENST00000474037.6-ENSG00000203326.12:protein_coding	human	-1.28967027688461	0.77489848133444	-2.53734908320784	0.0241466869554113	0.222994020618835	-3.39728147991908
cdna_antisense_ENST00000474174.1-ENSG00000015285.11:processed_transcript	human	1.47747025693889	1.24972694127386	3.16577060147206	0.00710965469841837	0.222994020618835	-2.30189680035472
cdna_antisense_ENST00000474956.1-ENSG00000187147.18:processed_transcript	human	-2.25897623370586	1.98441696879787	-2.98155794448237	0.0101995249343604	0.222994020618835	-2.62723247889234
cdna_antisense_ENST00000476632.2-ENSG00000106617.15:protein_coding	human	-1.10245895032083	1.24539749562063	-2.49059304812729	0.0264074873216362	0.222994020618835	-3.47644609976816
cdna_antisense_ENST00000477404.1-ENSG00000239881.1:processed_transcript	human	-1.81385299725247	0.905944161426406	-3.14987067797268	0.00733483141798975	0.222994020618835	-2.33004948735447
cdna_antisense_ENST00000479185.1-ENSG00000079308.20:retained_intron	human	1.57620674726827	0.952966991377261	2.96433728268936	0.0105488719336177	0.222994020618835	-2.65752798235625
cdna_antisense_ENST00000479978.5-ENSG00000100395.15:retained_intron	human	-1.26676990442451	0.875607780666323	-2.52663053238215	0.024647892986876	0.222994020618835	-3.41546998101605
cdna_antisense_ENST00000486192.1-ENSG00000108018.16:retained_intron	human	1.81816151002571	2.51159411257454	3.35115429459645	0.00494227727763578	0.222994020618835	-1.97313610190714
cdna_antisense_ENST00000486733.2-ENSG00000198034.11:processed_transcript	human	-2.5871403347429	2.28618571412193	-2.44782434646608	0.0286524257200205	0.222994020618835	-3.54844241175235
cdna_antisense_ENST00000487635.1-ENSG00000111912.20:processed_transcript	human	1.69427765120517	0.87605032491458	2.68232121624819	0.0182630224670967	0.222994020618835	-3.14913396031475
cdna_antisense_ENST00000489895.5-ENSG00000010322.16:retained_intron	human	1.24708458131957	0.892707750283863	2.47748051977557	0.0270771889768042	0.222994020618835	-3.49856318570625
cdna_antisense_ENST00000491143.3-ENSG00000119547.6:protein_coding	human	-1.53444631600936	1.03007787666191	-2.52236893467821	0.0248499383338333	0.222994020618835	-3.42269498089447
cdna_antisense_ENST00000491210.1-ENSG00000163563.8:processed_transcript	human	-1.137924138989	0.736961946860538	-2.50710345009188	0.0255868456958652	0.222994020618835	-3.44854447321609
cdna_antisense_ENST00000492460.5-ENSG00000157445.15:protein_coding	human	1.38533142712922	0.798813768895594	2.84183313607115	0.0133984815408966	0.222994020618835	-2.87224221376867
cdna_antisense_ENST00000492632.5-ENSG00000101333.18:processed_transcript	human	1.57190567888083	0.845457331833495	2.98593919750907	0.0101124850062071	0.222994020618835	-2.619520873016
cdna_antisense_ENST00000494310.5-ENSG00000241945.8:processed_transcript	human	-1.26030475021209	0.767557099666312	-2.65262437801606	0.0193420536642889	0.222994020618835	-3.20026885842442
cdna_antisense_ENST00000494547.5-ENSG00000137413.16:protein_coding	human	-1.58080774293803	0.976244150878146	-2.91728889146943	0.0115646893129344	0.222994020618835	-2.7401658750001
cdna_antisense_ENST00000495990.5-ENSG00000186854.11:retained_intron	human	-1.66523406838645	0.8687894292099	-3.11439903525094	0.00786310604534006	0.222994020618835	-2.39281607694714
cdna_antisense_ENST00000496432.6-ENSG00000130940.15:retained_intron	human	1.68053795918983	1.79280097523768	2.85532146744049	0.0130509060202253	0.222994020618835	-2.84867771823875
cdna_antisense_ENST00000504062.1-ENSG00000168993.15:protein_coding	human	1.24708458131957	0.764252057443182	2.54975651912122	0.0235787674531281	0.222994020618835	-3.37619790768132
cdna_antisense_ENST00000507209.5-ENSG00000145476.16:retained_intron	human	-1.59488821912868	0.979764269925807	-2.85073094520088	0.0131681916477709	0.222994020618835	-2.85669981742434
cdna_antisense_ENST00000510644.6-ENSG00000127418.15:protein_coding	human	2.45258688574475	1.06562763354948	3.3582969503664	0.00487353775199136	0.222994020618835	-1.96045967039606
cdna_antisense_ENST00000512174.1-ENSG00000127418.15:protein_coding	human	-2.36704798707802	1.66003995974714	-2.97000667555043	0.0104325736945344	0.222994020618835	-2.64755680674144
cdna_antisense_ENST00000515256.5-ENSG00000164334.15:protein_coding	human	-2.00804461093219	1.16142283667784	-3.2273107489053	0.00630122959852878	0.222994020618835	-2.19284674312043
cdna_antisense_ENST00000515440.5-ENSG00000168785.8:nonsense_mediated_decay	human	-1.26676990442451	1.55149153367691	-2.46785553562533	0.027579107902696	0.222994020618835	-3.51477347234705
cdna_antisense_ENST00000517832.1-ENSG00000104375.17:processed_transcript	human	-2.11602258794245	1.27096040765518	-2.80088963859183	0.0145101120467074	0.222994020618835	-2.94363980173569
cdna_antisense_ENST00000517856.5-ENSG00000198363.18:protein_coding	human	1.33801606338201	1.02787024205408	2.70204297426022	0.0175790280259777	0.222994020618835	-3.11509673561932
cdna_antisense_ENST00000518208.1-ENSG00000221914.11:retained_intron	human	-1.36828551883095	1.15320340894341	-2.58594215589222	0.0219950975866832	0.222994020618835	-3.31453540749423
cdna_antisense_ENST00000519011.5-ENSG00000164930.12:nonsense_mediated_decay	human	1.33801606338201	0.78698492795879	2.7162925177369	0.0171004126071318	0.222994020618835	-3.09046639647354
cdna_antisense_ENST00000520911.5-ENSG00000113269.14:nonsense_mediated_decay	human	2.60079194256175	1.5638828911799	3.34260716995565	0.00502581339285903	0.222994020618835	-1.98830493408111
cdna_antisense_ENST00000522208.6-ENSG00000113269.14:protein_coding	human	-1.94106884194661	1.1816924373217	-2.8044026872971	0.0144112892089142	0.222994020618835	-2.93752179611667
cdna_antisense_ENST00000522726.1-ENSG00000156103.16:protein_coding	human	-3.11270935221525	1.33718252611171	-2.58246142743874	0.0221428498871138	0.222994020618835	-3.32047773770735
cdna_antisense_ENST00000523647.1-ENSG00000253650.1:processed_pseudogene	human	-1.35300591183247	1.16374606337023	-2.53484873038296	0.0242627195640502	0.222994020618835	-3.40152647853168
cdna_antisense_ENST00000523744.2-ENSG00000104763.20:retained_intron	human	-1.27201347735911	0.770484281453066	-2.66295751067321	0.0189597542174075	0.222994020618835	-3.18249273877298
cdna_antisense_ENST00000524156.1-ENSG00000228451.4:transcribed_processed_pseudogene	human	-1.64607569903534	0.994007910239732	-2.57501775658003	0.0224620496916795	0.222994020618835	-3.3331779142211
cdna_antisense_ENST00000528790.1-ENSG00000151702.17:retained_intron	human	-1.83392324944906	1.08759168108746	-2.83468536423694	0.0135863372887496	0.222994020618835	-2.88472106518627
cdna_antisense_ENST00000535212.1-ENSG00000123106.10:protein_coding	human	1.61518488813932	0.856277134148118	3.01682389332423	0.00951941661490433	0.222994020618835	-2.56511728506694
cdna_antisense_ENST00000536441.7-ENSG00000149212.12:protein_coding	human	1.90482053344833	3.92692882036649	2.70121308667825	0.0176073009324624	0.222994020618835	-3.11653023948283
cdna_antisense_ENST00000536621.6-ENSG00000205277.10:protein_coding	human	1.78999176533104	1.00650312939066	2.77815152193466	0.0151659774379976	0.222994020618835	-2.98320007465434
cdna_antisense_ENST00000537073.1-ENSG00000111361.13:protein_coding	human	-1.68724518269284	1.28463073109797	-3.18868480950443	0.00679720814625051	0.222994020618835	-2.26130725528566
cdna_antisense_ENST00000537880.1-ENSG00000139437.18:retained_intron	human	-1.69626908245423	1.58142890349415	-2.66304313811686	0.0189566170925431	0.222994020618835	-3.1823453593449
cdna_antisense_ENST00000542639.5-ENSG00000189221.10:protein_coding	human	1.34527898730381	1.13131404625057	2.46099972091032	0.0279420479854828	0.222994020618835	-3.52630722511488
cdna_antisense_ENST00000543033.5-ENSG00000149930.18:protein_coding	human	-1.52006504068281	0.832497172283992	-2.98231960529082	0.0101843404292381	0.222994020618835	-2.62589196228903
cdna_antisense_ENST00000543378.6-ENSG00000185158.12:protein_coding	human	-1.36828551883095	0.901076567765637	-2.60342835579102	0.0212671400466144	0.222994020618835	-3.28464851844474
cdna_antisense_ENST00000543701.5-ENSG00000111218.12:retained_intron	human	-1.78222734681142	1.18634228355955	-3.1128128375219	0.00788759369569028	0.222994020618835	-2.39562142570241
cdna_antisense_ENST00000544732.5-ENSG00000111728.11:processed_transcript	human	1.31299044276298	0.780728522804034	2.74753122807286	0.0160951957971373	0.222994020618835	-3.03636471611905
cdna_antisense_ENST00000545763.6-ENSG00000174197.17:nonsense_mediated_decay	human	-2.12502094746441	0.983736148979391	-3.26498343768397	0.0058523459921979	0.222994020618835	-2.12603751387176
cdna_antisense_ENST00000553626.5-ENSG00000042317.17:retained_intron	human	1.24708458131957	1.13471815257655	2.53614700866313	0.0242024041367454	0.222994020618835	-3.39932247290784
cdna_antisense_ENST00000554047.1-ENSG00000100814.18:nonsense_mediated_decay	human	-1.83050747441373	1.12306644910824	-3.30627049198681	0.00539705837312339	0.222994020618835	-2.05278786755734
cdna_antisense_ENST00000554689.1-ENSG00000258406.1:processed_pseudogene	human	1.37845130845904	0.952354087152503	2.53029088670844	0.0244756164313037	0.222994020618835	-3.40926131298316
cdna_antisense_ENST00000562619.1-ENSG00000159433.12:nonsense_mediated_decay	human	-1.24244598373595	0.763092408047275	-2.61199527954422	0.0209190589209044	0.222994020618835	-3.26998564434902
cdna_antisense_ENST00000564448.5-ENSG00000070729.14:protein_coding	human	1.1210359989984	0.732739911862887	2.44529869360924	0.028790562236652	0.222994020618835	-3.55268103504355
cdna_antisense_ENST00000565186.5-ENSG00000090857.14:nonsense_mediated_decay	human	1.4019213064915	0.802961238736162	2.85934008550376	0.012949075107279	0.222994020618835	-2.84165309681879
cdna_antisense_ENST00000565489.1-ENSG00000260889.1:processed_pseudogene	human	1.24708458131957	0.764252057443182	2.54975651912122	0.0235787674531281	0.222994020618835	-3.37619790768132
cdna_antisense_ENST00000565858.5-ENSG00000103067.14:protein_coding	human	-1.26030475021209	0.767557099666312	-2.65262437801606	0.0193420536642889	0.222994020618835	-3.20026885842442
cdna_antisense_ENST00000568511.1-ENSG00000186187.12:protein_coding	human	1.38533142712922	0.798813768895594	2.84183313607115	0.0133984815408966	0.222994020618835	-2.87224221376867
cdna_antisense_ENST00000569518.5-ENSG00000100483.14:retained_intron	human	1.1210359989984	0.732739911862887	2.44529869360924	0.028790562236652	0.222994020618835	-3.55268103504355
cdna_antisense_ENST00000571720.2-ENSG00000184939.16:retained_intron	human	-1.16193289370734	1.22949474020135	-2.57046177853022	0.0226596074865217	0.222994020618835	-3.34094595663852
cdna_antisense_ENST00000574426.7-ENSG00000132361.18:protein_coding	human	1.34527898730381	0.788800658939241	2.60487628319159	0.0212079184126481	0.222994020618835	-3.2821712309576
cdna_antisense_ENST00000575105.1-ENSG00000183914.14:protein_coding	human	1.38533142712922	0.798813768895594	2.84183313607115	0.0133984815408966	0.222994020618835	-2.87224221376867
cdna_antisense_ENST00000578494.1-ENSG00000215368.5:processed_pseudogene	human	-1.42296194304677	1.15250098224742	-2.60133261237008	0.02135314155155	0.222994020618835	-3.28823348660884
cdna_antisense_ENST00000582313.5-ENSG00000079134.12:processed_transcript	human	1.47772001339764	0.821910915462698	2.93882442498083	0.0110882695209934	0.222994020618835	-2.70236487216072
cdna_antisense_ENST00000582621.6-ENSG00000150637.9:protein_coding	human	-1.27201347735911	0.770484281453066	-2.66295751067321	0.0189597542174075	0.222994020618835	-3.18249273877298
cdna_antisense_ENST00000583509.7-ENSG00000162836.12:protein_coding	human	-1.98601941399526	0.948985765612102	-3.23606617095554	0.00619392816548206	0.222994020618835	-2.17732273145941
cdna_antisense_ENST00000585038.1-ENSG00000243156.9:protein_coding	human	-3.19804261890977	1.25199156684073	-3.67140988532038	0.00264126130055502	0.222994020618835	-1.40557994510802
cdna_antisense_ENST00000586392.1-ENSG00000105220.17:retained_intron	human	1.34527898730381	0.895235051386148	2.61830001166344	0.020666423013006	0.222994020618835	-3.25918618745321
cdna_antisense_ENST00000586872.5-ENSG00000196684.12:nonsense_mediated_decay	human	1.82365176138379	1.01491812840385	3.10717300146125	0.00797527701418805	0.222994020618835	-2.40559499935164
cdna_antisense_ENST00000587418.2-ENSG00000197046.12:protein_coding	human	-1.42296194304677	0.80822139787498	-2.81033664640441	0.0142458611542713	0.222994020618835	-2.92718423199357
cdna_antisense_ENST00000590918.6-ENSG00000010310.9:protein_coding	human	-1.64561355714407	1.07863149237026	-2.65488074195227	0.0192579403274454	0.222994020618835	-3.19638875318764
cdna_antisense_ENST00000591048.2-ENSG00000141161.12:protein_coding	human	1.14859784744895	0.739630373975525	2.4718299835758	0.0273707783070688	0.222994020618835	-3.50808227047024
cdna_antisense_ENST00000591965.5-ENSG00000105278.12:processed_transcript	human	1.65932097212284	0.867311155143998	2.94862166586505	0.010877988129995	0.222994020618835	-2.68515377210946
cdna_antisense_ENST00000596512.5-ENSG00000104774.13:processed_transcript	human	3.23302768284278	1.26073783282398	3.3700246104578	0.00476274867224637	0.222994020618835	-1.93964588734587
cdna_antisense_ENST00000611198.4-ENSG00000102804.15:protein_coding	human	1.31299044276298	0.780728522804034	2.74753122807286	0.0160951957971373	0.222994020618835	-3.03636471611905
cdna_antisense_ENST00000612677.6-ENSG00000255587.9:protein_coding	human	-1.68724518269284	1.58783954883818	-2.60876797516987	0.0210495344733694	0.222994020618835	-3.27551096224057
cdna_antisense_ENST00000612948.4-ENSG00000162819.12:protein_coding	human	2.02861398929477	1.13442793291644	3.16672367846798	0.00709637807986378	0.222994020618835	-2.30020894151439
cdna_antisense_ENST00000614793.4-ENSG00000185008.17:protein_coding	human	1.60957441543464	1.00128297443618	2.89347297600451	0.0121150663948876	0.222994020618835	-2.78191734466119
cdna_antisense_ENST00000615648.2-ENSG00000261150.3:protein_coding	human	-1.56792816030531	0.844462952189615	-2.87554504478147	0.012546309156404	0.222994020618835	-2.81330844573919
cdna_antisense_ENST00000615993.2-ENSG00000114354.15:protein_coding	human	-1.4514771031747	1.14662044464374	-2.48720684826804	0.0265788931167021	0.222994020618835	-3.48216127489058
cdna_antisense_ENST00000616174.1-ENSG00000121579.13:protein_coding	human	-1.31240201495025	0.78058141585085	-2.72826938683654	0.0167079765950111	0.222994020618835	-3.0697407565391
cdna_antisense_ENST00000617612.3-ENSG00000187479.8:protein_coding	human	1.1210359989984	0.732739911862887	2.44529869360924	0.028790562236652	0.222994020618835	-3.55268103504355
cdna_antisense_ENST00000617998.6-ENSG00000181222.19:processed_transcript	human	-1.75578284317678	0.891426622907483	-3.06997243911385	0.00857840824661046	0.222994020618835	-2.47133783143359
cdna_antisense_ENST00000618666.4-ENSG00000129315.11:protein_coding	human	-1.20602720216929	0.753987712655612	-2.48671276450616	0.026603992228411	0.222994020618835	-3.48299497171092
cdna_antisense_ENST00000619065.1-ENSG00000278008.1:processed_pseudogene	human	-1.37590628429256	0.796457483186429	-2.70279925131732	0.0175533014178229	0.222994020618835	-3.11379029017314
cdna_antisense_ENST00000622018.4-ENSG00000115756.13:protein_coding	human	1.38533142712922	0.798813768895594	2.84183313607115	0.0133984815408966	0.222994020618835	-2.87224221376867
cdna_antisense_ENST00000627582.3-ENSG00000197959.14:protein_coding	human	-1.36828551883095	0.794552291821026	-2.57251094742578	0.0225705439826796	0.222994020618835	-3.33745257335061
cdna_antisense_ENST00000631014.1-ENSG00000277656.3:retained_intron	human	-1.72577396019657	0.883924402162432	-3.1099647964344	0.00793175211104169	0.222994020618835	-2.40065814967488
cdna_antisense_ENST00000634159.1-ENSG00000278843.4:protein_coding	human	1.88405458910402	1.11923320286484	2.78445501131367	0.0149813055557781	0.222994020618835	-2.97223987670147
cdna_antisense_ENST00000635765.1-ENSG00000165868.16:protein_coding	human	-1.15620997632799	0.741533406195287	-2.4489101461501	0.028593234839864	0.222994020618835	-3.54661973596774
cdna_antisense_ENST00000637508.1-ENSG00000143850.16:protein_coding	human	1.9774505437043	0.946843548039363	3.34082088396487	0.00504345004509219	0.222994020618835	-1.99147507323471
cdna_antisense_ENST00000639940.1-ENSG00000266173.7:processed_transcript	human	3.20621770350404	1.51517630469743	2.90703421189869	0.0117985847941298	0.222994020618835	-2.75815017530499
cdna_antisense_ENST00000640559.2-ENSG00000283755.2:protein_coding	human	1.21196748106083	0.755472782378496	2.60693346453336	0.0211240521323033	0.222994020618835	-3.27865090023098
cdna_antisense_ENST00000641800.1-ENSG00000224786.2:retained_intron	human	1.38533142712922	0.927375071925943	2.65900315220794	0.0191051804383578	0.222994020618835	-3.18929753873019
cdna_antisense_ENST00000641897.1-ENSG00000196341.3:protein_coding	human	-1.10245895032083	0.728095649693495	-2.47222795701165	0.0273500009473082	0.222994020618835	-3.50741206474831
cdna_antisense_ENST00000642680.2-ENSG00000204406.14:protein_coding	human	-1.37743469724158	0.796839586423683	-2.82278472788221	0.0139048555428015	0.222994020618835	-2.90548424950324
cdna_antisense_ENST00000643157.1-ENSG00000101981.12:processed_transcript	human	1.49365662173707	0.932419343492168	2.81810367975997	0.0140321399350554	0.222994020618835	-2.91364666188632
cdna_antisense_ENST00000643713.1-ENSG00000119139.21:protein_coding	human	1.93687867404919	1.16262248238495	2.62605876201229	0.0203595784082207	0.222994020618835	-3.24588638121147
cdna_antisense_ENST00000644545.1-ENSG00000109323.11:nonsense_mediated_decay	human	-1.70455069844334	0.878618586724124	-3.11062233226938	0.00792153534787583	0.222994020618835	-2.39949534277517
cdna_antisense_ENST00000646115.1-ENSG00000284827.1:protein_coding	human	-1.81944401365983	0.907341915528247	-3.12849691161678	0.00764875993363734	0.222994020618835	-2.3678771155242
cdna_antisense_ENST00000648266.1-ENSG00000150995.21:protein_coding	human	1.57190567888083	0.845457331833495	2.98593919750907	0.0101124850062071	0.222994020618835	-2.619520873016
cdna_antisense_ENST00000649151.1-ENSG00000104375.17:processed_transcript	human	2.73959639362658	2.23117899728157	2.80810019846689	0.0143079896303466	0.222994020618835	-2.93108087000152
cdna_antisense_ENST00000649227.1-ENSG00000151694.14:nonsense_mediated_decay	human	-1.27201347735911	0.770484281453066	-2.66295751067321	0.0189597542174075	0.222994020618835	-3.18249273877298
cdna_antisense_ENST00000650046.1-ENSG00000111605.18:nonsense_mediated_decay	human	1.1210359989984	0.732739911862887	2.44529869360924	0.028790562236652	0.222994020618835	-3.55268103504355
cdna_antisense_ENST00000651626.1-ENSG00000136997.21:protein_coding	human	1.24708458131957	0.764252057443182	2.54975651912122	0.0235787674531281	0.222994020618835	-3.37619790768132
cdna_antisense_ENST00000651854.1-ENSG00000173599.15:protein_coding	human	-1.81901158623501	1.01375808461665	-2.9906860549409	0.0100190106744385	0.222994020618835	-2.61116402595843
cdna_antisense_ENST00000654939.1-ENSG00000162105.20:protein_coding	human	-1.39272811983126	0.800662942071103	-2.58135129567595	0.0221901749454269	0.222994020618835	-3.32237248197752
cdna_antisense_ENST00000672019.1-ENSG00000243156.9:nonsense_mediated_decay	human	2.44404617693722	1.06349245634759	3.5649084960271	0.00325178474312687	0.222994020618835	-1.59400571049646
cdna_antisense_ENST00000675140.1-ENSG00000078328.23:retained_intron	human	1.24708458131957	1.12924009959608	2.48409794030323	0.0267372027601735	0.222994020618835	-3.48740622624269
cdna_antisense_ENST00000675145.1-ENSG00000169554.22:retained_intron	human	-1.53177376782983	1.03249639301201	-2.58862450143145	0.0218818862627379	0.222994020618835	-3.30995452484298
cdna_antisense_ENST00000675294.1-ENSG00000144061.14:retained_intron	human	1.38533142712922	0.980594027694388	2.46736918007153	0.0276047054702807	0.222994020618835	-3.5155920343278
cdna_antisense_ENST00000676628.1-ENSG00000186340.17:protein_coding	human	-1.27201347735911	0.770484281453066	-2.66295751067321	0.0189597542174075	0.222994020618835	-3.18249273877298
cdna_antisense_ENST00000677179.1-ENSG00000175390.15:retained_intron	human	-2.04676211625048	1.49828408684042	-3.20723797889088	0.0065542909388776	0.222994020618835	-2.22842935124072
cdna_antisense_ENST00000678518.1-ENSG00000147601.15:protein_coding	human	2.77662921262702	1.68028083221214	3.51858051761991	0.00356019265269141	0.222994020618835	-1.67610064214428
cdna_antisense_ENST00000680553.1-ENSG00000256043.5:protein_coding	human	1.7412334704605	0.994223672175319	3.07395323627581	0.00851176157983108	0.222994020618835	-2.4643065299774
cdna_antisense_ENST00000681568.1-ENSG00000169604.21:retained_intron	human	-1.46142791857206	0.979271118732034	-2.63128859189076	0.0201552443093692	0.222994020618835	-3.23691557109109
cdna_antisense_ENST00000682254.1-ENSG00000180720.8:protein_coding	human	1.75522312921619	1.40633987744708	2.9248778799845	0.0113945425339396	0.222994020618835	-2.72685001785328
cdna_antisense_ENST00000683076.1-ENSG00000047849.22:protein_coding	human	-1.53177376782983	1.01720461286954	-2.62139844275426	0.0205433519495467	0.222994020618835	-3.25387623669296
cdna_antisense_ENST00000683200.1-ENSG00000055609.21:protein_coding	human	1.34766269057541	0.789396584757141	2.79894418362087	0.0145651233821274	0.222994020618835	-2.9470271563964
cdna_antisense_ENST00000683416.1-ENSG00000064309.16:nonsense_mediated_decay	human	-1.31785594634986	2.7550369630325	-2.48993234115205	0.026440848038851	0.222994020618835	-3.47756142761467
cdna_antisense_ENST00000684349.1-ENSG00000141556.22:protein_coding	human	1.76763245337106	0.894389025456052	3.06757057202509	0.0086188706960853	0.222994020618835	-2.47557980040375
cdna_sense_ENST00000011898.10-ENSG00000011105.14:protein_coding	human	1.38533142712922	0.798813768895594	2.84183313607115	0.0133984815408966	0.222994020618835	-2.87224221376867
cdna_sense_ENST00000045083.6-ENSG00000042062.13:protein_coding	human	1.1210359989984	0.732739911862887	2.44529869360924	0.028790562236652	0.222994020618835	-3.55268103504355
cdna_sense_ENST00000216267.12-ENSG00000100425.18:protein_coding	human	-2.01876282787222	0.957171619081343	-3.21445539619785	0.00646215167914235	0.222994020618835	-2.21563651074641
cdna_sense_ENST00000216268.6-ENSG00000100426.7:protein_coding	human	-1.68724518269284	1.22273700252609	-3.32503313807706	0.00520205275187793	0.222994020618835	-2.01949299118963
cdna_sense_ENST00000224140.6-ENSG00000107290.14:protein_coding	human	-1.53177376782983	0.963880046911428	-2.85379277104791	0.0130898490621296	0.222994020618835	-2.85134943324398
cdna_sense_ENST00000224807.9-ENSG00000107819.13:protein_coding	human	1.37845130845904	0.797093739228049	2.61923600198547	0.0206291699551584	0.222994020618835	-3.25758231012712
cdna_sense_ENST00000225235.5-ENSG00000108239.9:protein_coding	human	-1.73200737138473	2.25277648060532	-2.56371833048295	0.022955101825547	0.222994020618835	-3.35243631264765
cdna_sense_ENST00000225296.8-ENSG00000005100.13:protein_coding	human	-1.82903461358832	1.32084762506024	-2.68965875000501	0.0180055675798853	0.222994020618835	-3.13647746466203
cdna_sense_ENST00000227756.5-ENSG00000110328.6:protein_coding	human	-1.27201347735911	0.877008557397677	-2.50309340457395	0.0257838798916834	0.222994020618835	-3.45532661300584
cdna_sense_ENST00000231121.3-ENSG00000113196.3:protein_coding	human	1.38533142712922	0.960246995871324	2.53406373454756	0.0242992591275298	0.222994020618835	-3.40285894973485
cdna_sense_ENST00000237536.9-ENSG00000149639.15:protein_coding	human	-1.22191736031948	0.757960252193158	-2.59394883594678	0.0216588337702818	0.222994020618835	-3.30085768528965
cdna_sense_ENST00000240316.5-ENSG00000121058.5:protein_coding	human	-1.42296194304677	1.0211800662665	-2.91192719868467	0.011686406666919	0.222994020618835	-2.74957030904362
cdna_sense_ENST00000243501.10-ENSG00000123739.11:protein_coding	human	1.49892211501908	2.5110779873	2.64824563532914	0.0195063045192846	0.222994020618835	-3.20779621294681
cdna_sense_ENST00000248444.10-ENSG00000127831.11:protein_coding	human	1.82748263678828	1.27769172783788	3.40795645865777	0.00442144539773297	0.222994020618835	-1.87232822990356
cdna_sense_ENST00000258383.4-ENSG00000135900.4:protein_coding	human	1.38533142712922	0.798813768895594	2.84183313607115	0.0133984815408966	0.222994020618835	-2.87224221376867
cdna_sense_ENST00000258436.10-ENSG00000135953.11:protein_coding	human	1.46938279052148	0.819826609743658	2.78807849713155	0.014876147041911	0.222994020618835	-2.96593717255529
cdna_sense_ENST00000261303.13-ENSG00000100764.14:protein_coding	human	2.08277596488649	1.91328365214613	3.67551025389677	0.00262022876681103	0.222994020618835	-1.39833554467505
cdna_sense_ENST00000262435.14-ENSG00000108854.16:protein_coding	human	1.24708458131957	0.892707750283863	2.47748051977557	0.0270771889768042	0.222994020618835	-3.49856318570625
cdna_sense_ENST00000262803.10-ENSG00000005007.13:protein_coding	human	-1.16193289370734	0.742964135540123	-2.54959414719135	0.0235861157775114	0.222994020618835	-3.37647402104525
cdna_sense_ENST00000264033.6-ENSG00000110395.7:protein_coding	human	1.1210359989984	0.732739911862887	2.44529869360924	0.028790562236652	0.222994020618835	-3.55268103504355
cdna_sense_ENST00000264051.8-ENSG00000066248.15:protein_coding	human	-2.03494251899267	1.36672071401993	-2.50655285820805	0.0256138131321182	0.222994020618835	-3.44947588573668
cdna_sense_ENST00000264485.11-ENSG00000080493.18:protein_coding	human	1.1210359989984	0.732739911862887	2.44529869360924	0.028790562236652	0.222994020618835	-3.55268103504355
cdna_sense_ENST00000264605.8-ENSG00000115648.14:protein_coding	human	-1.31240201495025	0.78058141585085	-2.72826938683654	0.0167079765950111	0.222994020618835	-3.0697407565391
cdna_sense_ENST00000264638.9-ENSG00000108797.12:protein_coding	human	1.1210359989984	0.732739911862887	2.44529869360924	0.028790562236652	0.222994020618835	-3.55268103504355
cdna_sense_ENST00000265709.13-ENSG00000029534.21:protein_coding	human	1.36895583243148	0.907149491475762	2.55387331230631	0.0233931932686358	0.222994020618835	-3.3691955486164
cdna_sense_ENST00000266544.10-ENSG00000139180.11:protein_coding	human	-1.15620997632799	0.741533406195287	-2.4489101461501	0.028593234839864	0.222994020618835	-3.54661973596774
cdna_sense_ENST00000267294.4-ENSG00000139800.8:protein_coding	human	-1.65810572524735	2.08551212127327	-2.46498085629993	0.027730737121272	0.222994020618835	-3.51961093302232
cdna_sense_ENST00000270458.4-ENSG00000142408.7:protein_coding	human	1.46938279052148	0.819826609743658	2.78807849713155	0.014876147041911	0.222994020618835	-2.96593717255529
cdna_sense_ENST00000272542.8-ENSG00000144136.11:protein_coding	human	-1.27201347735911	0.876918673899972	-2.50338054560023	0.0257697228330768	0.222994020618835	-3.45484108929321
cdna_sense_ENST00000277458.5-ENSG00000148331.12:protein_coding	human	-2.57454688954454	2.21854037094452	-2.59642878298946	0.0215556934748269	0.222994020618835	-3.2966187927197
cdna_sense_ENST00000279230.12-ENSG00000149782.13:protein_coding	human	-1.56792816030531	1.37822837603768	-2.77621137342638	0.0152232644162075	0.222994020618835	-2.98657244952733
cdna_sense_ENST00000281932.6-ENSG00000152133.16:protein_coding	human	-3.74286619527479	2.77739623774648	-2.70200942814741	0.0175801700289541	0.222994020618835	-3.11515468345926
cdna_sense_ENST00000289119.7-ENSG00000158201.10:protein_coding	human	-1.31936454316589	0.78232204790476	-2.76310856422101	0.0156157310220346	0.222994020618835	-3.00933455491272
cdna_sense_ENST00000289957.3-ENSG00000147432.7:protein_coding	human	-1.56792816030531	0.998554015868454	-2.56143317876753	0.0230560772081423	0.222994020618835	-3.356328038568
cdna_sense_ENST00000297620.8-ENSG00000164970.15:protein_coding	human	-1.40547377791572	0.803849356592219	-2.75539011640082	0.0158515315558368	0.222994020618835	-3.02273201055663
cdna_sense_ENST00000297785.8-ENSG00000165092.13:protein_coding	human	-1.10245895032083	0.728095649693495	-2.47222795701165	0.0273500009473082	0.222994020618835	-3.50741206474831
cdna_sense_ENST00000298171.7-ENSG00000165409.18:protein_coding	human	-2.63157019630354	1.39150943503589	-2.74127532693571	0.0162917707104702	0.222994020618835	-3.04721050543904
cdna_sense_ENST00000298894.5-ENSG00000165943.5:protein_coding	human	-1.59251647008505	0.957044422081458	-2.99067157349349	0.0100192945371779	0.222994020618835	-2.61118952326756
cdna_sense_ENST00000302165.5-ENSG00000170604.5:protein_coding	human	-2.00804461093219	1.55756849869758	-3.24966305874116	0.00603090160514941	0.222994020618835	-2.15321072713969
cdna_sense_ENST00000302182.8-ENSG00000170315.14:protein_coding	human	1.65272765484451	0.995670899192024	2.81304743194232	0.01417090995581	0.222994020618835	-2.92246030678396
cdna_sense_ENST00000302326.5-ENSG00000169184.6:protein_coding	human	1.1210359989984	0.732739911862887	2.44529869360924	0.028790562236652	0.222994020618835	-3.55268103504355
cdna_sense_ENST00000306928.6-ENSG00000169006.7:protein_coding	human	-1.46142791857206	0.817837891756304	-2.9254353367691	0.011382141975761	0.222994020618835	-2.72587167189171
cdna_sense_ENST00000308086.3-ENSG00000173451.7:protein_coding	human	1.51475793004932	0.937694670570229	2.83183095704005	0.0136620761113811	0.222994020618835	-2.88970272153224
cdna_sense_ENST00000308182.10-ENSG00000176092.17:protein_coding	human	-1.37743469724158	0.796839586423683	-2.82278472788221	0.0139048555428015	0.222994020618835	-2.90548424950324
cdna_sense_ENST00000308251.6-ENSG00000168418.8:protein_coding	human	1.62526219469638	1.01405680871184	2.84897907760077	0.0132132234159612	0.222994020618835	-2.85976063809223
cdna_sense_ENST00000308497.9-ENSG00000173320.12:protein_coding	human	1.3260149240466	1.2476771678873	2.45640647256721	0.028187765493113	0.222994020618835	-3.53402860606531
cdna_sense_ENST00000309575.5-ENSG00000175040.6:protein_coding	human	1.34527898730381	1.31242196852529	2.68178960829616	0.0182818137042181	0.222994020618835	-3.15005059662864
cdna_sense_ENST00000310447.10-ENSG00000106144.20:protein_coding	human	1.34527898730381	0.935091752872285	2.52612755636741	0.0246716568693695	0.222994020618835	-3.41632290924714
cdna_sense_ENST00000316549.11-ENSG00000181804.15:protein_coding	human	-1.53177376782983	0.835424354070746	-2.99516360107602	0.00993162299844089	0.222994020618835	-2.60327967756882
cdna_sense_ENST00000317310.5-ENSG00000161649.13:protein_coding	human	1.24708458131957	0.764252057443182	2.54975651912122	0.0235787674531281	0.222994020618835	-3.37619790768132
cdna_sense_ENST00000318507.7-ENSG00000180871.8:protein_coding	human	-1.35134733492029	0.790317745843361	-2.79538380278752	0.0146663291790372	0.222994020618835	-2.95322511122513
cdna_sense_ENST00000319550.9-ENSG00000178425.14:protein_coding	human	-1.31936454316589	0.888846323849371	-2.64070786920105	0.0197922297878375	0.222994020618835	-3.22074650093127
cdna_sense_ENST00000325203.9-ENSG00000091879.14:protein_coding	human	1.1210359989984	0.732739911862887	2.44529869360924	0.028790562236652	0.222994020618835	-3.55268103504355
cdna_sense_ENST00000325658.3-ENSG00000100614.18:protein_coding	human	1.14859784744895	0.739630373975525	2.4718299835758	0.0273707783070688	0.222994020618835	-3.50808227047024
cdna_sense_ENST00000325942.11-ENSG00000138759.20:protein_coding	human	1.24708458131957	0.764252057443182	2.54975651912122	0.0235787674531281	0.222994020618835	-3.37619790768132
cdna_sense_ENST00000326873.12-ENSG00000118046.16:protein_coding	human	-1.31936454316589	0.928730506368997	-2.50055956082514	0.0259091316937514	0.222994020618835	-3.45961029566763
cdna_sense_ENST00000327228.5-ENSG00000177143.5:protein_coding	human	-2.26965786943692	1.49746290513736	-3.64389570059295	0.00278689101985201	0.222994020618835	-1.45421219145656
cdna_sense_ENST00000327381.7-ENSG00000206579.9:protein_coding	human	-1.28967027688461	0.77489848133444	-2.53734908320784	0.0241466869554113	0.222994020618835	-3.39728147991908
cdna_sense_ENST00000329016.10-ENSG00000184985.16:protein_coding	human	-2.00999933360406	1.21876380984733	-2.95014173551413	0.0108457170017506	0.222994020618835	-2.68248265159856
cdna_sense_ENST00000330915.7-ENSG00000186994.11:protein_coding	human	-2.3100709191353	1.19155849933382	-2.79885939307201	0.0145675256313118	0.222994020618835	-2.94717477963774
cdna_sense_ENST00000332624.8-ENSG00000115993.13:protein_coding	human	1.21196748106083	0.755472782378496	2.60693346453336	0.0211240521323033	0.222994020618835	-3.27865090023098
cdna_sense_ENST00000334133.9-ENSG00000131378.14:protein_coding	human	1.29255710909618	1.56530474456535	2.44530361467981	0.0287902924679338	0.222994020618835	-3.55267277780475
cdna_sense_ENST00000334232.9-ENSG00000186197.15:protein_coding	human	1.60957441543464	1.08660646969073	2.55789393899869	0.023213314322433	0.222994020618835	-3.36235351649392
cdna_sense_ENST00000334241.9-ENSG00000186300.12:protein_coding	human	-1.36221924079155	0.793035722311175	-2.7692111349058	0.0154317260260516	0.222994020618835	-2.99873610386066
cdna_sense_ENST00000337975.6-ENSG00000183655.13:protein_coding	human	-1.27201347735911	1.21404916412093	-2.54215517875981	0.0239251527260437	0.222994020618835	-3.38911831497245
cdna_sense_ENST00000338891.12-ENSG00000111879.20:protein_coding	human	-2.54542457480284	1.98580921377294	-3.35751680343074	0.00488099880180499	0.222994020618835	-1.96184424094948
cdna_sense_ENST00000341099.6-ENSG00000140009.19:protein_coding	human	-1.20602720216929	0.753987712655612	-2.48671276450616	0.026603992228411	0.222994020618835	-3.48299497171092
cdna_sense_ENST00000342449.8-ENSG00000185658.14:protein_coding	human	1.59049355858153	1.54312780561433	2.45999298247384	0.0279957276028992	0.222994020618835	-3.52799999350647
cdna_sense_ENST00000344575.5-ENSG00000188763.5:protein_coding	human	1.14859784744895	0.739630373975525	2.4718299835758	0.0273707783070688	0.222994020618835	-3.50808227047024
cdna_sense_ENST00000345541.6-ENSG00000095787.24:retained_intron	human	-1.26676990442451	0.875607780666323	-2.52663053238215	0.024647892986876	0.222994020618835	-3.41546998101605
cdna_sense_ENST00000352732.10-ENSG00000140526.18:protein_coding	human	-1.35300591183247	0.790732390071405	-2.69020746111292	0.0179864573013628	0.222994020618835	-3.13553065132054
cdna_sense_ENST00000353364.7-ENSG00000135655.16:protein_coding	human	1.5113800094504	0.830325914475888	2.96799346016586	0.0104737257162322	0.222994020618835	-2.65109790571036
cdna_sense_ENST00000354285.8-ENSG00000170456.16:protein_coding	human	2.91273826557769	1.18066547850771	3.55692230608262	0.00330295596688441	0.222994020618835	-1.6081528216504
cdna_sense_ENST00000354791.7-ENSG00000173698.18:protein_coding	human	-2.17551840201535	1.15162086054158	-2.72665492204313	0.0167603597028325	0.222994020618835	-3.07253578165211
cdna_sense_ENST00000355327.7-ENSG00000187720.14:protein_coding	human	-1.40547377791572	0.803849356592219	-2.75539011640082	0.0158515315558368	0.222994020618835	-3.02273201055663
cdna_sense_ENST00000356554.7-ENSG00000198162.12:protein_coding	human	-1.47370361375414	0.982340042527553	-2.67785411653022	0.0184215112827231	0.222994020618835	-3.15683504231237
cdna_sense_ENST00000358025.7-ENSG00000054654.19:protein_coding	human	2.48620509801813	1.20259348964817	3.2097686084978	0.00652183593806413	0.222994020618835	-2.22394399903442
cdna_sense_ENST00000358730.6-ENSG00000080298.16:protein_coding	human	-1.20602720216929	0.753987712655612	-2.48671276450616	0.026603992228411	0.222994020618835	-3.48299497171092
cdna_sense_ENST00000358813.5-ENSG00000115009.13:protein_coding	human	-1.40547377791572	0.803849356592219	-2.75539011640082	0.0158515315558368	0.222994020618835	-3.02273201055663
cdna_sense_ENST00000359568.10-ENSG00000160299.17:protein_coding	human	-1.70949749460408	1.53938066906258	-2.49789428699305	0.0260415111750748	0.222994020618835	-3.46411468166162
cdna_sense_ENST00000361511.8-ENSG00000086717.18:protein_coding	human	-1.137924138989	0.736961946860538	-2.50710345009188	0.0255868456958652	0.222994020618835	-3.44854447321609
cdna_sense_ENST00000367261.8-ENSG00000117153.16:protein_coding	human	-1.137924138989	0.736961946860538	-2.50710345009188	0.0255868456958652	0.222994020618835	-3.44854447321609
cdna_sense_ENST00000367590.9-ENSG00000143324.14:protein_coding	human	-1.16193289370734	0.742964135540123	-2.54959414719135	0.0235861157775114	0.222994020618835	-3.37647402104525
cdna_sense_ENST00000367651.4-ENSG00000164442.10:protein_coding	human	1.69039639139832	0.875080009962868	3.07508701227477	0.00849287408482324	0.222994020618835	-2.46230376331564
cdna_sense_ENST00000368801.4-ENSG00000197915.7:protein_coding	human	1.38533142712922	0.905338044840205	2.73089382979577	0.0166231642406901	0.222994020618835	-3.06519640143021
cdna_sense_ENST00000369037.9-ENSG00000164494.12:protein_coding	human	1.1210359989984	0.732739911862887	2.44529869360924	0.028790562236652	0.222994020618835	-3.55268103504355
cdna_sense_ENST00000369306.8-ENSG00000131779.11:protein_coding	human	-1.63466699580129	1.41379992216707	-2.51919294198541	0.0250015500904429	0.222994020618835	-3.42807701695553
cdna_sense_ENST00000369483.5-ENSG00000143061.18:protein_coding	human	-1.21394332328342	0.755966742934143	-2.60777770040128	0.0210897276795575	0.222994020618835	-3.27720598693578
cdna_sense_ENST00000369787.7-ENSG00000116396.15:protein_coding	human	1.59049355858153	0.850104301758671	2.92880408161273	0.0113074873221839	0.222994020618835	-2.71995884487557
cdna_sense_ENST00000370565.5-ENSG00000137975.8:protein_coding	human	1.60957441543464	0.854874515971947	3.03602091694995	0.00916827603846571	0.222994020618835	-2.53126633828538
cdna_sense_ENST00000371146.5-ENSG00000162607.13:protein_coding	human	1.51475793004932	0.831170394625618	2.95731410551102	0.0106947179244456	0.222994020618835	-2.66987636557214
cdna_sense_ENST00000371247.7-ENSG00000095637.23:protein_coding	human	1.60714651631774	0.854267541192723	3.06520354843774	0.00865893147683588	0.222994020618835	-2.47975988894135
cdna_sense_ENST00000371712.4-ENSG00000148384.14:protein_coding	human	-1.27201347735911	0.770484281453066	-2.66295751067321	0.0189597542174075	0.222994020618835	-3.18249273877298
cdna_sense_ENST00000372105.4-ENSG00000148602.6:protein_coding	human	1.14859784744895	0.739630373975525	2.4718299835758	0.0273707783070688	0.222994020618835	-3.50808227047024
cdna_sense_ENST00000372633.1-ENSG00000172476.4:protein_coding	human	1.24708458131957	0.892707750283863	2.47748051977557	0.0270771889768042	0.222994020618835	-3.49856318570625
cdna_sense_ENST00000373044.3-ENSG00000196449.4:protein_coding	human	1.1210359989984	0.732739911862887	2.44529869360924	0.028790562236652	0.222994020618835	-3.55268103504355
cdna_sense_ENST00000373094.5-ENSG00000102290.23:protein_coding	human	1.45015816494709	0.998573916084924	2.55722081637142	0.0232433358909985	0.222994020618835	-3.36349921393846
cdna_sense_ENST00000373097.5-ENSG00000102290.23:protein_coding	human	-1.55043695167078	0.840090150030982	-3.01130275577587	0.00962284982674875	0.222994020618835	-2.57484807647075
cdna_sense_ENST00000374111.8-ENSG00000178645.13:protein_coding	human	-1.3203291333748	0.782563195456988	-2.55236150609994	0.0234611772480016	0.222994020618835	-3.37176741029186
cdna_sense_ENST00000376355.7-ENSG00000125246.15:protein_coding	human	1.38533142712922	0.927375071925943	2.65900315220794	0.0191051804383578	0.222994020618835	-3.18929753873019
cdna_sense_ENST00000376452.7-ENSG00000120549.18:protein_coding	human	-1.44586231550686	0.813946490990004	-2.82353777011093	0.0138844852429128	0.222994020618835	-2.90417091054184
cdna_sense_ENST00000377533.7-ENSG00000180900.20:protein_coding	human	-1.22191736031948	0.757960252193158	-2.59394883594678	0.0216588337702818	0.222994020618835	-3.30085768528965
cdna_sense_ENST00000377669.7-ENSG00000118922.18:protein_coding	human	-1.10245895032083	0.728095649693495	-2.47222795701165	0.0273500009473082	0.222994020618835	-3.50741206474831
cdna_sense_ENST00000377861.4-ENSG00000184226.15:protein_coding	human	-2.18144867368757	1.72437060488925	-3.05766702846471	0.00878771843200696	0.222994020618835	-2.49306684223622
cdna_sense_ENST00000380482.9-ENSG00000102802.10:protein_coding	human	-1.22191736031948	0.757960252193158	-2.59394883594678	0.0216588337702818	0.222994020618835	-3.30085768528965
cdna_sense_ENST00000381567.8-ENSG00000205755.12:protein_coding	human	-1.15620997632799	0.741533406195287	-2.4489101461501	0.028593234839864	0.222994020618835	-3.54661973596774
cdna_sense_ENST00000381569.5-ENSG00000061337.15:protein_coding	human	1.62616429479691	1.28167507019681	2.71436316150512	0.0171644649351327	0.222994020618835	-3.09380309212002
cdna_sense_ENST00000381697.7-ENSG00000214562.15:protein_coding	human	-3.0439904504728	1.21347852473149	-3.69593403761644	0.00251796902189885	0.222994020618835	-1.36226420194256
cdna_sense_ENST00000382850.8-ENSG00000049759.20:protein_coding	human	2.91379017433433	1.50726865183767	2.97131535568379	0.0104059087594373	0.222994020618835	-2.6452547520545
cdna_sense_ENST00000390461.2-ENSG00000211813.2:TR_V_gene	human	-1.45813055479947	1.21948023664341	-2.70122844708349	0.0176067772266775	0.222994020618835	-3.11650370769796
cdna_sense_ENST00000391804.7-ENSG00000167757.14:protein_coding	human	-1.54892015845351	0.839710951726666	-2.86928610415697	0.0127003907850329	0.222994020618835	-2.82425956908178
cdna_sense_ENST00000391923.1-ENSG00000123843.13:protein_coding	human	1.14859784744895	0.739630373975525	2.4718299835758	0.0273707783070688	0.222994020618835	-3.50808227047024
cdna_sense_ENST00000392115.2-ENSG00000213065.2:processed_pseudogene	human	1.21196748106083	0.861907174825402	2.52526159691535	0.0247126221551345	0.222994020618835	-3.41779124871087
cdna_sense_ENST00000393524.6-ENSG00000040199.18:protein_coding	human	1.59049355858153	1.10894238147751	2.61989448962463	0.0206030006889206	0.222994020618835	-3.2564538571253
cdna_sense_ENST00000393547.6-ENSG00000161692.18:protein_coding	human	2.06827032183072	1.13938552233201	3.0275936906804	0.00932081311477262	0.222994020618835	-2.54612961454395
cdna_sense_ENST00000394439.5-ENSG00000138735.16:protein_coding	human	-1.10245895032083	0.728095649693495	-2.47222795701165	0.0273500009473082	0.222994020618835	-3.50741206474831
cdna_sense_ENST00000394980.5-ENSG00000138722.10:protein_coding	human	1.83478154791617	1.02360592034694	2.90970968106198	0.0117371153691697	0.222994020618835	-2.75345902470902
cdna_sense_ENST00000395443.7-ENSG00000198218.11:protein_coding	human	1.21196748106083	0.992005131690716	2.54747072470016	0.0236824171565604	0.222994020618835	-3.38008441453581
cdna_sense_ENST00000395756.5-ENSG00000072310.18:nonsense_mediated_decay	human	-1.59251647008505	0.963039650889156	-2.61381209651308	0.0208459523649405	0.222994020618835	-3.26687432817455
cdna_sense_ENST00000395882.6-ENSG00000148053.17:protein_coding	human	1.38533142712922	0.798813768895594	2.84183313607115	0.0133984815408966	0.222994020618835	-2.87224221376867
cdna_sense_ENST00000396668.8-ENSG00000106460.19:protein_coding	human	-1.20602720216929	0.753987712655612	-2.48671276450616	0.026603992228411	0.222994020618835	-3.48299497171092
cdna_sense_ENST00000397916.1-ENSG00000175894.18:processed_transcript	human	1.1210359989984	0.732739911862887	2.44529869360924	0.028790562236652	0.222994020618835	-3.55268103504355
cdna_sense_ENST00000398594.4-ENSG00000254122.3:protein_coding	human	1.98907726594972	1.06217984985532	2.92279693419025	0.0114409506906721	0.222994020618835	-2.73050185223093
cdna_sense_ENST00000399422.4-ENSG00000215009.5:protein_coding	human	1.92024985240842	1.35544873950718	2.90833353154273	0.0117686931670764	0.222994020618835	-2.75587204484669
cdna_sense_ENST00000401024.2-ENSG00000215871.2:processed_pseudogene	human	-1.51010577123081	2.04666657252074	-3.39270330007946	0.00455563180272618	0.222994020618835	-1.89939723863201
cdna_sense_ENST00000403299.5-ENSG00000100065.15:protein_coding	human	1.34527898730381	0.935091752872285	2.52612755636741	0.0246716568693695	0.222994020618835	-3.41632290924714
cdna_sense_ENST00000403332.2-ENSG00000219642.2:processed_pseudogene	human	1.38533142712922	0.798813768895594	2.84183313607115	0.0133984815408966	0.222994020618835	-2.87224221376867
cdna_sense_ENST00000404760.5-ENSG00000100425.18:protein_coding	human	1.84196803758807	1.18790026563953	2.48929490685782	0.0264730720133195	0.222994020618835	-3.47863737884473
cdna_sense_ENST00000404898.5-ENSG00000100346.18:protein_coding	human	1.38533142712922	0.798813768895594	2.84183313607115	0.0133984815408966	0.222994020618835	-2.87224221376867
cdna_sense_ENST00000405523.7-ENSG00000144504.15:protein_coding	human	1.81178418118388	0.905426957409258	3.12980899215152	0.00762910907238453	0.222994020618835	-2.3655555750023
cdna_sense_ENST00000407464.7-ENSG00000169635.10:protein_coding	human	-1.26676990442451	0.769173388219417	-2.52495472781334	0.0247271546859656	0.222994020618835	-3.41831154526355
cdna_sense_ENST00000409694.6-ENSG00000131018.25:retained_intron	human	-1.31240201495025	0.78058141585085	-2.72826938683654	0.0167079765950111	0.222994020618835	-3.0697407565391
cdna_sense_ENST00000410075.5-ENSG00000075292.19:protein_coding	human	-2.19000083833878	1.29729338605199	-2.90059663743342	0.0119477916643475	0.222994020618835	-2.76943486013494
cdna_sense_ENST00000413152.3-ENSG00000144229.12:protein_coding	human	1.82748263678828	1.31053535350097	2.72763387815573	0.0167285772961907	0.222994020618835	-3.07084101995396
cdna_sense_ENST00000414840.2-ENSG00000237381.2:processed_pseudogene	human	-1.68724518269284	1.63411699013949	-3.3242603185887	0.00520994362256989	0.222994020618835	-2.02086444298663
cdna_sense_ENST00000417268.3-ENSG00000213079.10:protein_coding	human	4.24746211051452	3.14641970252094	2.65246514519157	0.0193480030442849	0.222994020618835	-3.20054264717719
cdna_sense_ENST00000419474.5-ENSG00000136367.14:protein_coding	human	1.1210359989984	0.732739911862887	2.44529869360924	0.028790562236652	0.222994020618835	-3.55268103504355
cdna_sense_ENST00000421812.3-ENSG00000143067.5:protein_coding	human	1.21196748106083	0.861907174825402	2.52526159691535	0.0247126221551345	0.222994020618835	-3.41779124871087
cdna_sense_ENST00000424965.5-ENSG00000164054.16:nonsense_mediated_decay	human	-1.15620997632799	0.741533406195287	-2.4489101461501	0.028593234839864	0.222994020618835	-3.54661973596774
cdna_sense_ENST00000425708.6-ENSG00000185219.17:protein_coding	human	-1.66523406838645	0.8687894292099	-3.11439903525094	0.00786310604534006	0.222994020618835	-2.39281607694714
cdna_sense_ENST00000429236.5-ENSG00000159082.18:protein_coding	human	1.14859784744895	0.739630373975525	2.4718299835758	0.0273707783070688	0.222994020618835	-3.50808227047024
cdna_sense_ENST00000434295.5-ENSG00000101353.15:processed_transcript	human	-1.10245895032083	0.728095649693495	-2.47222795701165	0.0273500009473082	0.222994020618835	-3.50741206474831
cdna_sense_ENST00000436063.7-ENSG00000067334.14:protein_coding	human	1.21196748106083	0.755472782378496	2.60693346453336	0.0211240521323033	0.222994020618835	-3.27865090023098
cdna_sense_ENST00000436171.2-ENSG00000110218.9:protein_coding	human	-1.56197048242876	1.14531829641688	-2.96282227932395	0.0105801659730642	0.222994020618835	-2.66019206894922
cdna_sense_ENST00000439871.1-ENSG00000229754.1:processed_transcript	human	1.58585985887124	0.955470152775708	2.86671805129967	0.0127641476176177	0.222994020618835	-2.82875160250881
cdna_sense_ENST00000440306.3-ENSG00000122687.19:protein_coding	human	1.98077547907784	1.12945504068154	2.57441555446957	0.0224880668359982	0.222994020618835	-3.33420491102788
cdna_sense_ENST00000441037.7-ENSG00000273540.5:protein_coding	human	-1.56486044694844	1.9368109912688	-2.45558409480431	0.028231976797677	0.222994020618835	-3.53541053659562
cdna_sense_ENST00000441391.6-ENSG00000141540.11:protein_coding	human	-1.29226320957725	0.881981106954507	-2.61716656155703	0.0207116223582612	0.222994020618835	-3.2611282147069
cdna_sense_ENST00000442475.5-ENSG00000099957.16:nonsense_mediated_decay	human	1.31299044276298	0.780728522804034	2.74753122807286	0.0160951957971373	0.222994020618835	-3.03636471611905
cdna_sense_ENST00000443272.3-ENSG00000141905.19:protein_coding	human	1.49365662173707	0.825895067547557	2.94165898462191	0.0110270214611633	0.222994020618835	-2.69738620802067
cdna_sense_ENST00000444078.5-ENSG00000135898.10:nonsense_mediated_decay	human	-1.40335776449637	0.803320353237381	-2.8614768219321	0.0128952489906848	0.222994020618835	-2.83791730732451
cdna_sense_ENST00000444746.7-ENSG00000080345.18:protein_coding	human	1.79872158600617	0.902161308614831	3.20459026129004	0.00658842019375802	0.222994020618835	-2.23312202318417
cdna_sense_ENST00000449018.7-ENSG00000119283.16:protein_coding	human	1.1210359989984	0.732739911862887	2.44529869360924	0.028790562236652	0.222994020618835	-3.55268103504355
cdna_sense_ENST00000449152.1-ENSG00000081320.11:protein_coding	human	-1.51089499779819	0.830204661562837	-2.92391256419043	0.011416047375692	0.222994020618835	-2.72854409358137
cdna_sense_ENST00000450835.1-ENSG00000170266.16:protein_coding	human	-1.20602720216929	0.753987712655612	-2.48671276450616	0.026603992228411	0.222994020618835	-3.48299497171092
cdna_sense_ENST00000455781.5-ENSG00000050748.18:protein_coding	human	-1.26676990442451	0.769173388219417	-2.52495472781334	0.0247271546859656	0.222994020618835	-3.41831154526355
cdna_sense_ENST00000456986.5-ENSG00000049759.20:protein_coding	human	-2.95790160581042	1.63552969373422	-2.8649760930657	0.0128075740458504	0.222994020618835	-2.83179822219862
cdna_sense_ENST00000457488.5-ENSG00000035664.11:protein_coding	human	-1.36221924079155	0.793035722311175	-2.7692111349058	0.0154317260260516	0.222994020618835	-2.99873610386066
cdna_sense_ENST00000458020.1-ENSG00000236959.1:transcribed_unitary_pseudogene	human	-1.36221924079155	0.939326816244219	-2.60171244918843	0.0213375295314842	0.222994020618835	-3.28758379948123
cdna_sense_ENST00000458210.7-ENSG00000250067.12:nonsense_mediated_decay	human	1.89694505122169	0.92671717491871	3.12170698456484	0.00775125937434904	0.222994020618835	-2.37988961859901
cdna_sense_ENST00000459854.5-ENSG00000070010.19:retained_intron	human	-1.28967027688461	0.77489848133444	-2.53734908320784	0.0241466869554113	0.222994020618835	-3.39728147991908
cdna_sense_ENST00000461547.5-ENSG00000124256.15:retained_intron	human	1.78999176533104	1.08175911224484	2.95151372930827	0.0108166706828969	0.222994020618835	-2.68007155979687
cdna_sense_ENST00000462629.5-ENSG00000114455.13:protein_coding	human	1.5113800094504	0.830325914475888	2.96799346016586	0.0104737257162322	0.222994020618835	-2.65109790571036
cdna_sense_ENST00000463563.6-ENSG00000163714.18:nonsense_mediated_decay	human	-1.3203291333748	0.782563195456988	-2.55236150609994	0.0234611772480016	0.222994020618835	-3.37176741029186
cdna_sense_ENST00000467661.5-ENSG00000185049.16:retained_intron	human	1.24708458131957	0.764252057443182	2.54975651912122	0.0235787674531281	0.222994020618835	-3.37619790768132
cdna_sense_ENST00000469619.5-ENSG00000115648.14:retained_intron	human	1.51703244532993	0.83173902344577	2.80558959408637	0.0143780505063717	0.222994020618835	-2.93545443575795
cdna_sense_ENST00000470886.1-ENSG00000160208.13:retained_intron	human	2.94931245829136	1.18980902668613	3.35617898161765	0.00489381996078536	0.222994020618835	-1.96421854631413
cdna_sense_ENST00000471101.5-ENSG00000164031.17:retained_intron	human	1.38533142712922	0.798813768895594	2.84183313607115	0.0133984815408966	0.222994020618835	-2.87224221376867
cdna_sense_ENST00000471636.5-ENSG00000184381.20:retained_intron	human	-1.74468581615219	1.24026965471117	-2.50126779346457	0.0258740639085588	0.222994020618835	-3.45841310580678
cdna_sense_ENST00000472109.1-ENSG00000240305.1:processed_pseudogene	human	-1.10245895032083	0.728095649693495	-2.47222795701165	0.0273500009473082	0.222994020618835	-3.50741206474831
cdna_sense_ENST00000474090.1-ENSG00000144852.20:retained_intron	human	1.68749629095936	0.874354984853127	3.03486559684709	0.00918904067509209	0.222994020618835	-2.53330428929636
cdna_sense_ENST00000474691.1-ENSG00000119888.11:retained_intron	human	1.41147717663361	0.961286511503852	2.51338430807523	0.0252811412039102	0.222994020618835	-3.43791485931239
cdna_sense_ENST00000475455.1-ENSG00000242337.5:transcribed_unprocessed_pseudogene	human	1.38210747515348	1.08371965287965	2.74569382507314	0.0161526897898393	0.222994020618835	-3.0395507792101
cdna_sense_ENST00000475900.1-ENSG00000189350.13:retained_intron	human	-1.84402348357487	1.57787503623957	-2.79656627065554	0.0146326407337602	0.222994020618835	-2.95116683634232
cdna_sense_ENST00000476229.5-ENSG00000143303.12:protein_coding	human	-1.35134733492029	0.790317745843361	-2.79538380278752	0.0146663291790372	0.222994020618835	-2.95322511122513
cdna_sense_ENST00000476531.1-ENSG00000102144.15:processed_transcript	human	1.33801606338201	0.922471054306867	2.4544469034193	0.0282932220146062	0.222994020618835	-3.53732122669472
cdna_sense_ENST00000476609.1-ENSG00000071054.16:retained_intron	human	1.51342749480705	1.36472131548424	2.52751233934723	0.0246062838227983	0.222994020618835	-3.41397451890715
cdna_sense_ENST00000477275.1-ENSG00000188385.12:processed_transcript	human	-1.4545215262389	0.922635569617626	-2.75746472986404	0.0157878118622605	0.222994020618835	-3.01913176704553
cdna_sense_ENST00000480023.1-ENSG00000136819.15:processed_transcript	human	1.24708458131957	0.764252057443182	2.54975651912122	0.0235787674531281	0.222994020618835	-3.37619790768132
cdna_sense_ENST00000481179.5-ENSG00000196460.14:nonsense_mediated_decay	human	2.11074633887996	1.19604028212676	2.50661175416468	0.0256109271628451	0.222994020618835	-3.44937625707579
cdna_sense_ENST00000484447.5-ENSG00000162402.14:protein_coding	human	1.14859784744895	0.739630373975525	2.4718299835758	0.0273707783070688	0.222994020618835	-3.50808227047024
cdna_sense_ENST00000485299.1-ENSG00000159256.13:processed_transcript	human	-1.21394332328342	0.755966742934143	-2.60777770040128	0.0210897276795575	0.222994020618835	-3.27720598693578
cdna_sense_ENST00000486301.5-ENSG00000178038.17:retained_intron	human	1.35761510149488	1.46798409524409	2.61794035143932	0.020680755063354	0.222994020618835	-3.25980244587083
cdna_sense_ENST00000486824.3-ENSG00000197558.13:processed_transcript	human	-1.137924138989	0.736961946860538	-2.50710345009188	0.0255868456958652	0.222994020618835	-3.44854447321609
cdna_sense_ENST00000487581.1-ENSG00000143867.7:retained_intron	human	1.37522453902596	0.908716668124383	2.69696936347994	0.0177525711824481	0.222994020618835	-3.1238589558759
cdna_sense_ENST00000487848.5-ENSG00000179348.12:protein_coding	human	-1.20602720216929	0.753987712655612	-2.48671276450616	0.026603992228411	0.222994020618835	-3.48299497171092
cdna_sense_ENST00000491361.5-ENSG00000163645.15:protein_coding	human	-1.10245895032083	0.728095649693495	-2.47222795701165	0.0273500009473082	0.222994020618835	-3.50741206474831
cdna_sense_ENST00000494355.1-ENSG00000082512.15:processed_transcript	human	2.74693888699737	3.2775150984619	2.75052038297248	0.016002089197142	0.222994020618835	-3.03118049203804
cdna_sense_ENST00000502687.1-ENSG00000163697.17:retained_intron	human	1.37845130845904	0.797093739228049	2.61923600198547	0.0206291699551584	0.222994020618835	-3.25758231012712
cdna_sense_ENST00000505456.6-ENSG00000006282.21:nonsense_mediated_decay	human	1.27802435036904	0.771986999705549	2.56932830138565	0.0227090177559756	0.222994020618835	-3.34287793805272
cdna_sense_ENST00000510247.1-ENSG00000249305.1:processed_pseudogene	human	1.33801606338201	0.78698492795879	2.7162925177369	0.0171004126071318	0.222994020618835	-3.09046639647354
cdna_sense_ENST00000510821.1-ENSG00000173597.9:protein_coding	human	1.38533142712922	0.798813768895594	2.84183313607115	0.0133984815408966	0.222994020618835	-2.87224221376867
cdna_sense_ENST00000511148.2-ENSG00000249581.2:protein_coding	human	1.1210359989984	0.732739911862887	2.44529869360924	0.028790562236652	0.222994020618835	-3.55268103504355
cdna_sense_ENST00000513000.5-ENSG00000109452.12:protein_coding	human	1.33801606338201	1.12949831527012	2.53918889350169	0.0240616494355194	0.222994020618835	-3.39415711109826
cdna_sense_ENST00000513874.6-ENSG00000179057.14:protein_coding	human	1.42610096326749	0.809006152930161	2.63663110338689	0.0199485612667123	0.222994020618835	-3.2277465387941
cdna_sense_ENST00000515546.2-ENSG00000146151.14:nonsense_mediated_decay	human	1.60957441543464	0.854874515971947	3.03602091694995	0.00916827603846571	0.222994020618835	-2.53126633828538
cdna_sense_ENST00000515730.1-ENSG00000250569.1:processed_pseudogene	human	-1.53177376782983	1.15463427441617	-2.50181593648977	0.0258469541976345	0.222994020618835	-3.4574864559347
cdna_sense_ENST00000519169.5-ENSG00000153317.15:retained_intron	human	1.34527898730381	0.788800658939241	2.60487628319159	0.0212079184126481	0.222994020618835	-3.2821712309576
cdna_sense_ENST00000523794.1-ENSG00000175606.11:processed_transcript	human	2.47953047856272	1.73625544634366	2.54948663266265	0.0235909826836863	0.222994020618835	-3.37665684653614
cdna_sense_ENST00000524240.6-ENSG00000168546.11:protein_coding	human	2.13795235551698	1.97744222671913	2.78254941707239	0.0150369000375411	0.222994020618835	-2.97555378352169
cdna_sense_ENST00000524463.6-ENSG00000109861.17:protein_coding	human	-1.46142791857206	0.817837891756304	-2.9254353367691	0.011382141975761	0.222994020618835	-2.72587167189171
cdna_sense_ENST00000528793.5-ENSG00000198055.11:protein_coding	human	-1.27201347735911	0.770484281453066	-2.66295751067321	0.0189597542174075	0.222994020618835	-3.18249273877298
cdna_sense_ENST00000529859.2-ENSG00000204965.9:protein_coding	human	-2.09430136190491	1.18421442591035	-2.58580806046192	0.0220007720673806	0.222994020618835	-3.31476437877054
cdna_sense_ENST00000530973.1-ENSG00000133884.10:retained_intron	human	1.27802435036904	0.771986999705549	2.56932830138565	0.0227090177559756	0.222994020618835	-3.34287793805272
cdna_sense_ENST00000532044.1-ENSG00000213184.3:processed_pseudogene	human	-1.20602720216929	0.753987712655612	-2.48671276450616	0.026603992228411	0.222994020618835	-3.48299497171092
cdna_sense_ENST00000532414.3-ENSG00000254726.3:protein_coding	human	1.61970520405825	1.30790001797009	2.7849102118264	0.0149680551659633	0.222994020618835	-2.97144819368236
cdna_sense_ENST00000533663.6-ENSG00000183378.13:protein_coding	human	1.37522453902596	0.796287046869778	2.82964865769554	0.0137202605120894	0.222994020618835	-2.89351072996343
cdna_sense_ENST00000535873.2-ENSG00000151065.14:protein_coding	human	2.59379853140184	2.09177441495103	3.33083189556489	0.00514322566166562	0.222994020618835	-2.0092023321757
cdna_sense_ENST00000537675.5-ENSG00000120160.11:protein_coding	human	-1.37590628429256	0.908887104441033	-2.51360527253597	0.0252704505502238	0.222994020618835	-3.43754075086731
cdna_sense_ENST00000538010.5-ENSG00000110987.9:protein_coding	human	-1.68877948066308	1.90645576600924	-2.58714869146887	0.021944104538319	0.222994020618835	-3.31247506568023
cdna_sense_ENST00000538733.5-ENSG00000110931.19:protein_coding	human	1.42948315494205	0.965112048773253	2.61791768502712	0.0206816586165277	0.222994020618835	-3.25984128277227
cdna_sense_ENST00000541242.1-ENSG00000256913.1:processed_pseudogene	human	1.53656497487547	2.93774985231643	2.62215144159071	0.0205135499327099	0.222994020618835	-3.25258552326501
cdna_sense_ENST00000541762.5-ENSG00000135083.16:protein_coding	human	1.1210359989984	0.732739911862887	2.44529869360924	0.028790562236652	0.222994020618835	-3.55268103504355
cdna_sense_ENST00000543153.1-ENSG00000111445.14:processed_transcript	human	-1.6604045314161	1.42114304659758	-2.71814300813035	0.0170391974542178	0.222994020618835	-3.08726556893426
cdna_sense_ENST00000543196.6-ENSG00000139629.16:protein_coding	human	-1.47700940456735	0.821733263255125	-2.60540857450839	0.0211861873335818	0.222994020618835	-3.28126042690052
cdna_sense_ENST00000546592.1-ENSG00000111231.9:processed_transcript	human	-1.62740210369182	1.18471972768237	-3.09947284808454	0.0080965591674625	0.222994020618835	-2.41920939644335
cdna_sense_ENST00000547170.1-ENSG00000110880.11:retained_intron	human	2.12130173502242	1.4417189763869	3.74077089053838	0.00230744592255317	0.222994020618835	-1.28315505257371
cdna_sense_ENST00000553457.1-ENSG00000119599.17:protein_coding	human	-1.67827769408797	1.15511468469409	-2.49084370067081	0.0263948418376462	0.222994020618835	-3.4760229526692
cdna_sense_ENST00000553709.5-ENSG00000165801.10:nonsense_mediated_decay	human	1.83942787644473	0.912337881224472	3.25842384417252	0.00592813994313902	0.222994020618835	-2.13767262043416
cdna_sense_ENST00000553938.5-ENSG00000070182.21:protein_coding	human	-1.20602720216929	0.753987712655612	-2.48671276450616	0.026603992228411	0.222994020618835	-3.48299497171092
cdna_sense_ENST00000555209.5-ENSG00000100461.18:protein_coding	human	-2.54364547026051	1.43190708523151	-2.66354462025798	0.0189382544601	0.222994020618835	-3.18148219873268
cdna_sense_ENST00000556509.6-ENSG00000205683.12:protein_coding	human	-1.27201347735911	0.770484281453066	-2.66295751067321	0.0189597542174075	0.222994020618835	-3.18249273877298
cdna_sense_ENST00000556751.5-ENSG00000183092.17:retained_intron	human	1.38533142712922	0.798813768895594	2.84183313607115	0.0133984815408966	0.222994020618835	-2.87224221376867
cdna_sense_ENST00000557413.6-ENSG00000198208.12:protein_coding	human	-1.4545215262389	0.816111293673014	-2.73800122724218	0.0163955828216994	0.222994020618835	-3.05288454839781
cdna_sense_ENST00000557539.1-ENSG00000100714.17:protein_coding	human	1.40879929062447	2.8083644499656	2.66531415117099	0.018873598018233	0.222994020618835	-3.17843611644885
cdna_sense_ENST00000558058.5-ENSG00000235194.9:protein_coding	human	1.4019213064915	0.802961238736162	2.85934008550376	0.012949075107279	0.222994020618835	-2.84165309681879
cdna_sense_ENST00000560913.1-ENSG00000235194.9:protein_coding	human	-1.35134733492029	0.790317745843361	-2.79538380278752	0.0146663291790372	0.222994020618835	-2.95322511122513
cdna_sense_ENST00000561933.1-ENSG00000103061.13:retained_intron	human	-1.66455303142977	1.52199238573808	-3.47186869870874	0.00390108114023078	0.222994020618835	-1.75893285950526
cdna_sense_ENST00000562530.5-ENSG00000158805.12:nonsense_mediated_decay	human	1.60507800003606	0.853750412122303	3.00276760642042	0.00978494102308192	0.222994020618835	-2.58988650953983
cdna_sense_ENST00000564117.1-ENSG00000187555.16:protein_coding	human	1.1210359989984	0.732739911862887	2.44529869360924	0.028790562236652	0.222994020618835	-3.55268103504355
cdna_sense_ENST00000564136.5-ENSG00000140859.16:nonsense_mediated_decay	human	1.92024985240842	1.08780372313985	3.11381863917533	0.00787205739073301	0.222994020618835	-2.39384257997896
cdna_sense_ENST00000564138.6-ENSG00000197943.10:protein_coding	human	-1.36221924079155	0.793035722311175	-2.7692111349058	0.0154317260260516	0.222994020618835	-2.99873610386066
cdna_sense_ENST00000565624.3-ENSG00000225614.4:protein_coding	human	1.38533142712922	0.798813768895594	2.84183313607115	0.0133984815408966	0.222994020618835	-2.87224221376867
cdna_sense_ENST00000565631.5-ENSG00000064270.13:retained_intron	human	1.24708458131957	0.764252057443182	2.54975651912122	0.0235787674531281	0.222994020618835	-3.37619790768132
cdna_sense_ENST00000567852.5-ENSG00000102904.15:protein_coding	human	1.1210359989984	0.732739911862887	2.44529869360924	0.028790562236652	0.222994020618835	-3.55268103504355
cdna_sense_ENST00000568553.1-ENSG00000259790.1:transcribed_processed_pseudogene	human	1.1210359989984	0.732739911862887	2.44529869360924	0.028790562236652	0.222994020618835	-3.55268103504355
cdna_sense_ENST00000570627.1-ENSG00000006047.13:processed_transcript	human	2.28272179667402	1.63407468198014	2.54247630956824	0.0239104204040542	0.222994020618835	-3.38857270682846
cdna_sense_ENST00000573331.5-ENSG00000262481.5:nonsense_mediated_decay	human	-2.26985649323358	1.1264693113663	-3.12438018198515	0.007710743190368	0.222994020618835	-2.37516055488314
cdna_sense_ENST00000576479.4-ENSG00000262655.4:protein_coding	human	1.69246345573397	2.0168217639356	2.62784482131024	0.0202895707064868	0.222994020618835	-3.24282326574346
cdna_sense_ENST00000578204.1-ENSG00000108406.10:retained_intron	human	-1.27201347735911	0.770484281453066	-2.66295751067321	0.0189597542174075	0.222994020618835	-3.18249273877298
cdna_sense_ENST00000580981.5-ENSG00000158201.10:protein_coding	human	1.24708458131957	0.764252057443182	2.54975651912122	0.0235787674531281	0.222994020618835	-3.37619790768132
cdna_sense_ENST00000582621.6-ENSG00000150637.9:protein_coding	human	-1.6794125332679	1.05877063664992	-2.82003608514496	0.0139794571970972	0.222994020618835	-2.91027742116405
cdna_sense_ENST00000586180.1-ENSG00000088256.9:processed_transcript	human	-1.20602720216929	0.753987712655612	-2.48671276450616	0.026603992228411	0.222994020618835	-3.48299497171092
cdna_sense_ENST00000588460.5-ENSG00000092931.11:protein_coding	human	-1.40763141184051	1.00012740854896	-2.46055611245116	0.0279656891670865	0.222994020618835	-3.52705315377355
cdna_sense_ENST00000588751.5-ENSG00000173572.11:protein_coding	human	-3.05293806415739	2.27853204159939	-2.55805276343705	0.0232062361391246	0.222994020618835	-3.36208317419064
cdna_sense_ENST00000589203.5-ENSG00000175322.12:processed_transcript	human	1.59049355858153	0.850104301758671	2.92880408161273	0.0113074873221839	0.222994020618835	-2.71995884487557
cdna_sense_ENST00000590702.1-ENSG00000105364.14:protein_coding	human	-1.29187339153378	0.775449259996733	-2.70935989809539	0.0173316586216281	0.222994020618835	-3.10245329065832
cdna_sense_ENST00000591171.1-ENSG00000167315.18:retained_intron	human	-1.27201347735911	0.770484281453066	-2.66295751067321	0.0189597542174075	0.222994020618835	-3.18249273877298
cdna_sense_ENST00000593939.5-ENSG00000011422.12:protein_coding	human	-1.22191736031948	0.864394644640065	-2.53410589147627	0.0242972954833353	0.222994020618835	-3.40278739473035
cdna_sense_ENST00000599020.1-ENSG00000182566.14:protein_coding	human	-2.75046855449535	1.72540484466779	-2.9669863286499	0.010494372576671	0.222994020618835	-2.65286924880915
cdna_sense_ENST00000599546.1-ENSG00000011422.12:protein_coding	human	1.96955680803086	1.4976043890022	2.94308294751125	0.0109963791154962	0.222994020618835	-2.69488486293034
cdna_sense_ENST00000608611.5-ENSG00000186501.15:protein_coding	human	1.1210359989984	0.732739911862887	2.44529869360924	0.028790562236652	0.222994020618835	-3.55268103504355
cdna_sense_ENST00000609129.2-ENSG00000273274.2:protein_coding	human	1.51475793004932	1.10503324285595	2.52291868824086	0.0248237848482053	0.222994020618835	-3.42176315518893
cdna_sense_ENST00000611903.4-ENSG00000117643.15:protein_coding	human	1.1210359989984	0.732739911862887	2.44529869360924	0.028790562236652	0.222994020618835	-3.55268103504355
cdna_sense_ENST00000612156.2-ENSG00000153531.14:protein_coding	human	-1.29226320957725	0.7755467145076	-2.65102220442916	0.0194019963735515	0.222994020618835	-3.2030234792518
cdna_sense_ENST00000614247.2-ENSG00000277157.2:protein_coding	human	1.82748263678828	1.39562961579106	3.14817392528282	0.00735927667685847	0.222994020618835	-2.33305316632621
cdna_sense_ENST00000614547.4-ENSG00000179776.19:protein_coding	human	1.34527898730381	0.788800658939241	2.60487628319159	0.0212079184126481	0.222994020618835	-3.2821712309576
cdna_sense_ENST00000614628.5-ENSG00000102221.14:protein_coding	human	1.14859784744895	0.739630373975525	2.4718299835758	0.0273707783070688	0.222994020618835	-3.50808227047024
cdna_sense_ENST00000615047.4-ENSG00000104783.14:protein_coding	human	-4.07428420904288	1.95922715551366	-2.57509226954489	0.0224588325046571	0.222994020618835	-3.33305083480851
cdna_sense_ENST00000616856.1-ENSG00000130338.13:retained_intron	human	-2.05828211558295	0.967051441009025	-3.40048204981775	0.00448669595563077	0.222994020618835	-1.88559250222629
cdna_sense_ENST00000617960.4-ENSG00000143486.16:retained_intron	human	-1.15620997632799	0.741533406195287	-2.4489101461501	0.028593234839864	0.222994020618835	-3.54661973596774
cdna_sense_ENST00000620170.4-ENSG00000276016.4:protein_coding	human	-2.98627624269897	1.19904997278803	-3.54268754722185	0.00339619115878345	0.222994020618835	-1.63337401713155
cdna_sense_ENST00000620338.4-ENSG00000102977.17:protein_coding	human	1.1210359989984	0.732739911862887	2.44529869360924	0.028790562236652	0.222994020618835	-3.55268103504355
cdna_sense_ENST00000620676.6-ENSG00000048707.15:protein_coding	human	1.4019213064915	0.802961238736162	2.85934008550376	0.012949075107279	0.222994020618835	-2.84165309681879
cdna_sense_ENST00000622093.4-ENSG00000145147.20:protein_coding	human	-1.51089499779819	0.830204661562837	-2.92391256419043	0.011416047375692	0.222994020618835	-2.72854409358137
cdna_sense_ENST00000622373.1-ENSG00000215301.11:retained_intron	human	1.14859784744895	0.739630373975525	2.4718299835758	0.0273707783070688	0.222994020618835	-3.50808227047024
cdna_sense_ENST00000622999.3-ENSG00000124226.11:nonsense_mediated_decay	human	-1.37743469724158	0.796839586423683	-2.82278472788221	0.0139048555428015	0.222994020618835	-2.90548424950324
cdna_sense_ENST00000629588.2-ENSG00000276416.3:protein_coding	human	1.27802435036904	0.771986999705549	2.56932830138565	0.0227090177559756	0.222994020618835	-3.34287793805272
cdna_sense_ENST00000630618.2-ENSG00000280477.2:protein_coding	human	-1.47024781484151	0.974133929502506	-2.67374951760587	0.0185683174530096	0.222994020618835	-3.16390835418471
cdna_sense_ENST00000630850.1-ENSG00000106976.21:retained_intron	human	1.5113800094504	0.830325914475888	2.96799346016586	0.0104737257162322	0.222994020618835	-2.65109790571036
cdna_sense_ENST00000635191.1-ENSG00000282873.3:protein_coding	human	1.83942787644473	0.912337881224472	3.25842384417252	0.00592813994313902	0.222994020618835	-2.13767262043416
cdna_sense_ENST00000635795.1-ENSG00000077279.20:protein_coding	human	-1.137924138989	0.736961946860538	-2.50710345009188	0.0255868456958652	0.222994020618835	-3.44854447321609
cdna_sense_ENST00000636402.1-ENSG00000116396.15:protein_coding	human	-1.27201347735911	0.876918673899972	-2.50338054560023	0.0257697228330768	0.222994020618835	-3.45484108929321
cdna_sense_ENST00000636661.1-ENSG00000114859.16:nonsense_mediated_decay	human	1.1210359989984	0.732739911862887	2.44529869360924	0.028790562236652	0.222994020618835	-3.55268103504355
cdna_sense_ENST00000637012.1-ENSG00000274386.5:protein_coding	human	-1.31240201495025	0.893011037105455	-2.56002694259252	0.023118428342375	0.222994020618835	-3.35872241949937
cdna_sense_ENST00000637722.1-ENSG00000049618.24:retained_intron	human	1.70681941637823	2.41877739017094	2.6009044191653	0.0213707543660692	0.222994020618835	-3.28896585250939
cdna_sense_ENST00000637768.1-ENSG00000283399.1:unprocessed_pseudogene	human	-1.62011023172726	2.24198708668268	-2.58421764005437	0.0220681814842544	0.222994020618835	-3.31747980234093
cdna_sense_ENST00000638506.1-ENSG00000156113.24:nonsense_mediated_decay	human	-1.46142791857206	0.817837891756304	-2.9254353367691	0.011382141975761	0.222994020618835	-2.72587167189171
cdna_sense_ENST00000639401.1-ENSG00000283765.1:protein_coding	human	1.14859784744895	0.739630373975525	2.4718299835758	0.0273707783070688	0.222994020618835	-3.50808227047024
cdna_sense_ENST00000640034.2-ENSG00000077232.19:retained_intron	human	1.21196748106083	0.755472782378496	2.60693346453336	0.0211240521323033	0.222994020618835	-3.27865090023098
cdna_sense_ENST00000641638.1-ENSG00000167332.9:protein_coding	human	1.23952932951138	0.762363244491133	2.6347345616975	0.0200216953981345	0.222994020618835	-3.23100202813778
cdna_sense_ENST00000642456.1-ENSG00000122512.16:protein_coding	human	-1.15620997632799	0.741533406195287	-2.4489101461501	0.028593234839864	0.222994020618835	-3.54661973596774
cdna_sense_ENST00000642765.2-ENSG00000285005.2:protein_coding	human	1.1210359989984	0.732739911862887	2.44529869360924	0.028790562236652	0.222994020618835	-3.55268103504355
cdna_sense_ENST00000643865.1-ENSG00000168036.18:retained_intron	human	1.98907726594972	1.17198084370299	2.45282054225542	0.0283810333792388	0.222994020618835	-3.54005329473731
cdna_sense_ENST00000645390.1-ENSG00000127990.19:retained_intron	human	1.23952932951138	0.762363244491133	2.6347345616975	0.0200216953981345	0.222994020618835	-3.23100202813778
cdna_sense_ENST00000646351.1-ENSG00000157540.22:retained_intron	human	-1.52006504068281	1.02956921122526	-2.57783671206902	0.0223406475384926	0.222994020618835	-3.32836953734445
cdna_sense_ENST00000648538.1-ENSG00000077800.13:nonsense_mediated_decay	human	-1.37743469724158	0.796839586423683	-2.82278472788221	0.0139048555428015	0.222994020618835	-2.90548424950324
cdna_sense_ENST00000648856.1-ENSG00000164619.10:protein_coding	human	-2.1282118106729	1.76326233866788	-3.49134389732207	0.00375512676515499	0.222994020618835	-1.72439234897178
cdna_sense_ENST00000673291.1-ENSG00000004455.17:protein_coding	human	-1.20602720216929	0.753987712655612	-2.48671276450616	0.026603992228411	0.222994020618835	-3.48299497171092
cdna_sense_ENST00000673943.1-ENSG00000145362.21:protein_coding	human	1.33801606338201	1.17571371651405	2.49520371754489	0.026175806040639	0.222994020618835	-3.46866026176234
cdna_sense_ENST00000674242.1-ENSG00000197321.15:protein_coding	human	-1.28967027688461	0.77489848133444	-2.53734908320784	0.0241466869554113	0.222994020618835	-3.39728147991908
cdna_sense_ENST00000674496.2-ENSG00000196159.14:protein_coding	human	1.60957441543464	0.854874515971947	3.03602091694995	0.00916827603846571	0.222994020618835	-2.53126633828538
cdna_sense_ENST00000674831.1-ENSG00000140525.19:protein_coding	human	-1.51089499779819	1.06673701087506	-2.50632998124075	0.0256247371889785	0.222994020618835	-3.44985289870518
cdna_sense_ENST00000674868.1-ENSG00000109099.16:protein_coding	human	-3.16818716103178	1.65167473495604	-3.11306193466159	0.00788374313119823	0.222994020618835	-2.39518088100251
cdna_sense_ENST00000676543.1-ENSG00000288669.1:nonsense_mediated_decay	human	1.98077547907784	0.947674781882747	3.26155744397179	0.00589181048767852	0.222994020618835	-2.13211449025809
cdna_sense_ENST00000677965.1-ENSG00000104408.11:retained_intron	human	1.47772001339764	0.821910915462698	2.93882442498083	0.0110882695209934	0.222994020618835	-2.70236487216072
cdna_sense_ENST00000678059.1-ENSG00000101292.8:protein_coding	human	1.42610096326749	0.809006152930161	2.63663110338689	0.0199485612667123	0.222994020618835	-3.2277465387941
cdna_sense_ENST00000680721.1-ENSG00000122591.13:retained_intron	human	-2.61624755302685	2.03958047084501	-3.16491185687553	0.00712163844250228	0.222994020618835	-2.30341756998938
cdna_sense_ENST00000682399.1-ENSG00000171798.19:protein_coding	human	-1.2078801702033	1.23846170528663	-2.6336853670303	0.0200622659197198	0.222994020618835	-3.23280274408704
cdna_sense_ENST00000682714.1-ENSG00000196305.19:retained_intron	human	-1.137924138989	0.736961946860538	-2.50710345009188	0.0255868456958652	0.222994020618835	-3.44854447321609
cdna_sense_ENST00000683129.1-ENSG00000185070.12:protein_coding	human	1.51475793004932	0.831170394625618	2.95731410551102	0.0106947179244456	0.222994020618835	-2.66987636557214
cdna_sense_ENST00000683646.1-ENSG00000171798.19:nonsense_mediated_decay	human	1.28542859431243	0.773838060691396	2.71826443009448	0.0170351882312749	0.222994020618835	-3.08705552517729
cdna_sense_ENST00000684265.1-ENSG00000079432.9:processed_transcript	human	1.1210359989984	0.732739911862887	2.44529869360924	0.028790562236652	0.222994020618835	-3.55268103504355
hairpin_sense_hsa-mir-100	human	-1.5067072315385	1.2054936727519	-2.84668275883044	0.0132724794038767	0.222994020618835	-2.86377218040309
hairpin_sense_hsa-mir-142	human	1.89722435642559	2.84469872925937	2.80659482991102	0.0143499581582038	0.222994020618835	-2.93370337248856
hairpin_sense_hsa-mir-32	human	1.23952932951138	1.05310971876366	2.51708833178682	0.0251025073885028	0.222994020618835	-3.43164232668828
hairpin_sense_hsa-mir-320a	human	-1.81405991462153	1.46084177137282	-2.97334363988404	0.0103647145915013	0.222994020618835	-2.64168658472689
hairpin_sense_hsa-mir-629	human	1.51719514260839	1.70127720799288	2.53821214036978	0.0241067597584876	0.222994020618835	-3.39581592050821
hairpin_sense_hsa-mir-9901	human	1.27802435036904	0.771986999705549	2.56932830138565	0.0227090177559756	0.222994020618835	-3.34287793805272
mature_sense_hsa-miR-1-3p	human	1.7943844304281	1.72489340056226	2.47801459566579	0.0270495963589687	0.222994020618835	-3.49766309493745
mature_sense_hsa-miR-188-5p	human	-1.71161253386387	2.13627519796307	-2.66737044105407	0.0187987331935026	0.222994020618835	-3.17489575713713
mature_sense_hsa-miR-197-5p	human	-1.40084221527467	2.91883080153959	-2.81968975695279	0.0139888847803466	0.222994020618835	-2.9108812943165
mature_sense_hsa-miR-20a-3p	human	-1.33132998044173	1.72297615362874	-2.47289568135022	0.0273151744302248	0.222994020618835	-3.50628750622734
mature_sense_hsa-miR-3124-5p	human	-1.68389725222739	1.51529742874045	-2.90195792369973	0.0119160863192099	0.222994020618835	-2.76704895221959
mature_sense_hsa-miR-3163	human	-1.40473539933482	2.83113803718328	-2.90391858206066	0.0118705667190276	0.222994020618835	-2.76361220613417
mature_sense_hsa-miR-3178	human	1.14859784744895	0.739630373975525	2.4718299835758	0.0273707783070688	0.222994020618835	-3.50808227047024
mature_sense_hsa-miR-3202	human	-1.28967027688461	0.77489848133444	-2.53734908320784	0.0241466869554113	0.222994020618835	-3.39728147991908
mature_sense_hsa-miR-378g	human	-1.51010577123081	1.71321400927155	-2.56938281660555	0.0227066389615781	0.222994020618835	-3.3427850240113
mature_sense_hsa-miR-4646-5p	human	1.7452563163176	2.29569582932989	3.13608871236448	0.00753575202713482	0.222994020618835	-2.3544433894073
mature_sense_hsa-miR-4669	human	1.60957441543464	1.28613266172068	2.58294408774763	0.0221223044553654	0.222994020618835	-3.31965387264637
mature_sense_hsa-miR-4676-3p	human	-1.91411197174041	1.26172992533913	-3.11684464855648	0.00782549885331499	0.222994020618835	-2.38849051833542
mature_sense_hsa-miR-4781-3p	human	-1.88605057697313	2.82054624171135	-2.57865424181841	0.0223055582537549	0.222994020618835	-3.32697476816086
mature_sense_hsa-miR-4804-5p	human	-1.50853162086237	1.69384828031142	-2.81778550332979	0.0140408329521705	0.222994020618835	-2.91420137393297
mature_sense_hsa-miR-4999-5p	human	-2.31799030153888	1.99878726169687	-3.08354048562387	0.00835335404467806	0.222994020618835	-2.44736869452777
mature_sense_hsa-miR-5001-5p	human	-1.43902175412671	0.812236350644966	-2.77211911043916	0.0153447920126044	0.222994020618835	-2.99368398932939
mature_sense_hsa-miR-5696	human	-1.92449346100694	1.46439762958683	-3.08359401122151	0.00835247792535983	0.222994020618835	-2.44727411568906
mature_sense_hsa-miR-610	human	-2.30759587539301	2.86080405075365	-3.3115761794419	0.0053411833955683	0.222994020618835	-2.04337310588086
mature_sense_hsa-miR-6850-5p	human	-1.63731498509912	1.56420985809588	-2.49618173501763	0.0261269132987738	0.222994020618835	-3.4670081322999
mature_sense_hsa-miR-7113-5p	human	-2.19069746241931	1.960367758037	-3.56282890094526	0.00326503201318362	0.222994020618835	-1.59768939908945
ncRNA_antisense_ENST00000381489.6-ENSG00000180525.14:lncRNA	human	-1.48378666583299	1.1628699732412	-3.11242263035687	0.00789362931077908	0.222994020618835	-2.39631152645636
ncRNA_antisense_ENST00000414659.5-ENSG00000215424.10:lncRNA	human	-1.46142791857206	0.817837891756304	-2.9254353367691	0.011382141975761	0.222994020618835	-2.72587167189171
ncRNA_antisense_ENST00000419531.3-ENSG00000234807.7:lncRNA	human	1.98077547907784	0.947674781882747	3.26155744397179	0.00589181048767852	0.222994020618835	-2.13211449025809
ncRNA_antisense_ENST00000422145.7-ENSG00000236922.10:lncRNA	human	1.60815485633916	0.854519626198078	2.67531871552426	0.018512059282814	0.222994020618835	-3.16120453216192
ncRNA_antisense_ENST00000428134.1-ENSG00000227685.1:lncRNA	human	-1.83529768296459	1.43066204859284	-3.30237953335443	0.00543840659803598	0.222994020618835	-2.05969204539806
ncRNA_antisense_ENST00000429998.3-ENSG00000225339.4:retained_intron	human	-1.27201347735911	1.26884969569863	-2.71976028483716	0.0169858721014974	0.222994020618835	-3.08446771573898
ncRNA_antisense_ENST00000431090.1-ENSG00000185065.6:lncRNA	human	-1.46142791857206	0.817837891756304	-2.9254353367691	0.011382141975761	0.222994020618835	-2.72587167189171
ncRNA_antisense_ENST00000432230.6-ENSG00000235609.7:lncRNA	human	-2.00879816093738	2.16176818888954	-3.20287397899442	0.00661063789731104	0.222994020618835	-2.23616375292068
ncRNA_antisense_ENST00000432575.1-ENSG00000236053.1:lncRNA	human	-1.39272811983126	0.800662942071103	-2.58135129567595	0.0221901749454269	0.222994020618835	-3.32237248197752
ncRNA_antisense_ENST00000435915.1-ENSG00000226334.1:lncRNA	human	-1.29226320957725	0.7755467145076	-2.65102220442916	0.0194019963735515	0.222994020618835	-3.2030234792518
ncRNA_antisense_ENST00000436019.2-ENSG00000242021.2:lncRNA	human	-1.137924138989	0.736961946860538	-2.50710345009188	0.0255868456958652	0.222994020618835	-3.44854447321609
ncRNA_antisense_ENST00000437916.2-ENSG00000259439.2:lncRNA	human	-1.15620997632799	0.741533406195287	-2.4489101461501	0.028593234839864	0.222994020618835	-3.54661973596774
ncRNA_antisense_ENST00000443374.7-ENSG00000226200.7:lncRNA	human	2.04784062177081	1.73009191033817	3.34000382320056	0.00505153786957703	0.222994020618835	-1.99292511418497
ncRNA_antisense_ENST00000443631.1-ENSG00000223478.1:lncRNA	human	-2.01483151273084	1.59762535722694	-3.30051427959257	0.005458340578786	0.222994020618835	-2.06300171833584
ncRNA_antisense_ENST00000447315.1-ENSG00000226070.1:lncRNA	human	-1.24244598373595	0.763092408047275	-2.61199527954422	0.0209190589209044	0.222994020618835	-3.26998564434902
ncRNA_antisense_ENST00000447776.1-ENSG00000237896.6:lncRNA	human	-1.137924138989	0.736961946860538	-2.50710345009188	0.0255868456958652	0.222994020618835	-3.44854447321609
ncRNA_antisense_ENST00000457484.6-ENSG00000230487.8:lncRNA	human	1.28542859431243	0.773838060691396	2.71826443009448	0.0170351882312749	0.222994020618835	-3.08705552517729
ncRNA_antisense_ENST00000479395.2-ENSG00000271554.1:lncRNA	human	2.32926330040331	1.89987728601985	2.56840899266659	0.0227491684385698	0.222994020618835	-3.34444469248236
ncRNA_antisense_ENST00000488000.6-ENSG00000261606.5:retained_intron	human	-1.48243588643328	1.04204378092082	-2.6508918452764	0.0194068814747624	0.222994020618835	-3.20324758698123
ncRNA_antisense_ENST00000488190.1-ENSG00000240521.1:lncRNA	human	-1.16193289370734	0.742964135540123	-2.54959414719135	0.0235861157775114	0.222994020618835	-3.37647402104525
ncRNA_antisense_ENST00000492569.1-ENSG00000238755.3:lncRNA	human	1.28542859431243	0.902293753532078	2.55273357354966	0.0234444281966885	0.222994020618835	-3.37113449693404
ncRNA_antisense_ENST00000500036.2-ENSG00000247287.3:lncRNA	human	1.83019743397308	1.01655454655117	2.93489853230647	0.0111736533447358	0.222994020618835	-2.70925915885341
ncRNA_antisense_ENST00000500698.1-ENSG00000245522.2:lncRNA	human	1.69039639139832	0.981514402409774	3.07257266315181	0.00853481676531448	0.222994020618835	-2.46674515020216
ncRNA_antisense_ENST00000506471.1-ENSG00000250544.2:lncRNA	human	1.34766269057541	0.789396584757141	2.79894418362087	0.0145651233821274	0.222994020618835	-2.9470271563964
ncRNA_antisense_ENST00000508827.1-ENSG00000250548.7:lncRNA	human	-1.30221019195804	1.18431295567836	-2.66699528717523	0.0188123701344953	0.222994020618835	-3.17554171964562
ncRNA_antisense_ENST00000509179.5-ENSG00000248309.7:lncRNA	human	1.14859784744895	0.739630373975525	2.4718299835758	0.0273707783070688	0.222994020618835	-3.50808227047024
ncRNA_antisense_ENST00000512900.2-ENSG00000248709.3:lncRNA	human	1.31299044276298	0.780728522804034	2.74753122807286	0.0160951957971373	0.222994020618835	-3.03636471611905
ncRNA_antisense_ENST00000513704.5-ENSG00000248309.7:lncRNA	human	-1.56518053094124	0.843776044848597	-3.01543900215265	0.00954525732225229	0.222994020618835	-2.56755831123023
ncRNA_antisense_ENST00000517207.1-ENSG00000253016.1:misc_RNA	human	-1.137924138989	0.736961946860538	-2.50710345009188	0.0255868456958652	0.222994020618835	-3.44854447321609
ncRNA_antisense_ENST00000520096.5-ENSG00000246662.6:lncRNA	human	1.47371127289659	0.997538686949341	2.53773064659862	0.0241290270208383	0.222994020618835	-3.39663356490385
ncRNA_antisense_ENST00000533793.1-ENSG00000255314.4:lncRNA	human	-2.05813712285962	2.54373484792307	-2.7742771507891	0.0152805870943758	0.222994020618835	-2.98993402383284
ncRNA_antisense_ENST00000534336.1-ENSG00000251562.8:lncRNA	human	1.98907726594972	1.23097814452709	3.31614526663325	0.00529353052195729	0.222994020618835	-2.03526518919565
ncRNA_antisense_ENST00000537727.1-ENSG00000255672.1:lncRNA	human	-1.09874240555276	4.54578575587708	-2.58493758079438	0.0220376423498421	0.222994020618835	-3.31625066194468
ncRNA_antisense_ENST00000551629.2-ENSG00000257398.8:lncRNA	human	-1.15620997632799	0.741533406195287	-2.4489101461501	0.028593234839864	0.222994020618835	-3.54661973596774
ncRNA_antisense_ENST00000557989.1-ENSG00000259523.1:lncRNA	human	1.21196748106083	0.755472782378496	2.60693346453336	0.0211240521323033	0.222994020618835	-3.27865090023098
ncRNA_antisense_ENST00000563062.1-ENSG00000260467.1:lncRNA	human	-1.29226320957725	1.05041086581252	-2.63813072360893	0.0198909166598546	0.222994020618835	-3.22517193965407
ncRNA_antisense_ENST00000566291.1-ENSG00000260534.1:lncRNA	human	1.14859784744895	0.739630373975525	2.4718299835758	0.0273707783070688	0.222994020618835	-3.50808227047024
ncRNA_antisense_ENST00000567093.1-ENSG00000260417.1:lncRNA	human	-1.43450841424673	1.18744396842896	-2.58904690824275	0.0218641095457936	0.222994020618835	-3.30923301953133
ncRNA_antisense_ENST00000569214.1-ENSG00000260806.1:lncRNA	human	1.24708458131957	0.870686449890088	2.53163190318172	0.0244127914566845	0.222994020618835	-3.40698599930087
ncRNA_antisense_ENST00000569969.5-ENSG00000261067.7:retained_intron	human	-1.44591510692382	1.13934797849037	-2.83408088929582	0.0136023419591922	0.222994020618835	-2.88577610584633
ncRNA_antisense_ENST00000572856.1-ENSG00000262001.1:lncRNA	human	1.31299044276298	0.780728522804034	2.74753122807286	0.0160951957971373	0.222994020618835	-3.03636471611905
ncRNA_antisense_ENST00000575305.1-ENSG00000261659.2:retained_intron	human	1.88749976467887	1.81441619407914	2.68339144454426	0.0182252490882038	0.222994020618835	-3.14728845941513
ncRNA_antisense_ENST00000577267.1-ENSG00000264112.1:lncRNA	human	-1.31936454316589	0.78232204790476	-2.76310856422101	0.0156157310220346	0.222994020618835	-3.00933455491272
ncRNA_antisense_ENST00000580659.1-ENSG00000265555.1:lncRNA	human	1.23952932951138	0.762363244491133	2.6347345616975	0.0200216953981345	0.222994020618835	-3.23100202813778
ncRNA_antisense_ENST00000581613.1-ENSG00000265142.9:lncRNA	human	1.77069261122004	1.18954055963674	2.48122477846189	0.0268843122781954	0.222994020618835	-3.49225156308695
ncRNA_antisense_ENST00000586247.2-ENSG00000267191.2:lncRNA	human	1.38533142712922	0.798813768895594	2.84183313607115	0.0133984815408966	0.222994020618835	-2.87224221376867
ncRNA_antisense_ENST00000587978.5-ENSG00000227218.7:lncRNA	human	1.55493242315533	0.947738293846732	2.73243153982052	0.016573666391417	0.222994020618835	-3.06253331140517
ncRNA_antisense_ENST00000593581.5-ENSG00000269386.5:lncRNA	human	1.38533142712922	0.798813768895594	2.84183313607115	0.0133984815408966	0.222994020618835	-2.87224221376867
ncRNA_antisense_ENST00000596303.5-ENSG00000236778.8:lncRNA	human	-2.1544469194877	1.62177808030204	-2.60787594386454	0.021085736862769	0.222994020618835	-3.27703783440468
ncRNA_antisense_ENST00000602172.1-ENSG00000268001.1:lncRNA	human	-1.46142791857206	0.817837891756304	-2.9254353367691	0.011382141975761	0.222994020618835	-2.72587167189171
ncRNA_antisense_ENST00000602761.2-ENSG00000228742.11:lncRNA	human	1.65932097212284	0.995766847984679	2.94116085785118	0.0110377605615971	0.222994020618835	-2.69826117836903
ncRNA_antisense_ENST00000604411.1-ENSG00000270641.1:lncRNA	human	1.41147717663361	1.31016888014663	2.75204742528966	0.0159547278935285	0.222994020618835	-3.02853158955128
ncRNA_antisense_ENST00000604855.3-ENSG00000271009.3:lncRNA	human	1.74692484861853	1.04330318794676	2.55416183142185	0.0233802405456082	0.222994020618835	-3.36870467274457
ncRNA_antisense_ENST00000607850.1-ENSG00000254363.6:retained_intron	human	1.42610096326749	0.915530428874773	2.67238220392211	0.0186174732499288	0.222994020618835	-3.1662639916467
ncRNA_antisense_ENST00000608155.1-ENSG00000262877.5:lncRNA	human	-1.2078801702033	0.754450954664112	-2.61865148962637	0.0206524263130881	0.222994020618835	-3.25858392656343
ncRNA_antisense_ENST00000609581.1-ENSG00000273233.1:lncRNA	human	1.43621046936625	0.97296675643058	2.62308714855929	0.0204765751069493	0.222994020618835	-3.2509814900053
ncRNA_antisense_ENST00000611744.1-ENSG00000275880.1:lncRNA	human	-1.48118730961075	1.1469720758322	-2.76049363414492	0.0156952312868989	0.222994020618835	-3.01387439503815
ncRNA_antisense_ENST00000616999.1-ENSG00000277050.1:lncRNA	human	-1.137924138989	0.736961946860538	-2.50710345009188	0.0255868456958652	0.222994020618835	-3.44854447321609
ncRNA_antisense_ENST00000620778.1-ENSG00000277837.1:lncRNA	human	-1.15620997632799	0.741533406195287	-2.4489101461501	0.028593234839864	0.222994020618835	-3.54661973596774
ncRNA_antisense_ENST00000621861.1-ENSG00000232624.8:retained_intron	human	-1.31240201495025	0.893011037105455	-2.56002694259252	0.023118428342375	0.222994020618835	-3.35872241949937
ncRNA_antisense_ENST00000623440.1-ENSG00000279175.1:lncRNA	human	1.5113800094504	0.830325914475888	2.96799346016586	0.0104737257162322	0.222994020618835	-2.65109790571036
ncRNA_antisense_ENST00000629985.2-ENSG00000232732.11:lncRNA	human	-1.46142791857206	0.964128985689348	-2.69021947747409	0.0179860390215602	0.222994020618835	-3.13550991628826
ncRNA_antisense_ENST00000630461.1-ENSG00000281736.1:lncRNA	human	-2.61599289701017	1.40307027491906	-3.02513409650035	0.00936580518753809	0.222994020618835	-2.55046672249456
ncRNA_antisense_ENST00000633482.1-ENSG00000282706.1:lncRNA	human	-1.15620997632799	0.741533406195287	-2.4489101461501	0.028593234839864	0.222994020618835	-3.54661973596774
ncRNA_antisense_ENST00000634406.2-ENSG00000283035.2:lncRNA	human	-1.27201347735911	0.770484281453066	-2.66295751067321	0.0189597542174075	0.222994020618835	-3.18249273877298
ncRNA_antisense_ENST00000641122.1-ENSG00000284656.1:lncRNA	human	1.29644743042344	1.04211037290157	2.90204386513528	0.0119140874635565	0.222994020618835	-2.76689831758345
ncRNA_antisense_ENST00000642357.1-ENSG00000285219.2:lncRNA	human	1.1210359989984	0.732739911862887	2.44529869360924	0.028790562236652	0.222994020618835	-3.55268103504355
ncRNA_antisense_ENST00000642898.1-ENSG00000285094.1:lncRNA	human	-1.57434243899989	0.952590797807871	-2.82251217856904	0.0139122354064645	0.222994020618835	-2.90595957066593
ncRNA_antisense_ENST00000644570.1-ENSG00000253438.4:lncRNA	human	-1.37743469724158	0.796839586423683	-2.82278472788221	0.0139048555428015	0.222994020618835	-2.90548424950324
ncRNA_antisense_ENST00000646855.1-ENSG00000284879.1:lncRNA	human	1.1210359989984	0.732739911862887	2.44529869360924	0.028790562236652	0.222994020618835	-3.55268103504355
ncRNA_antisense_ENST00000647994.1-ENSG00000285663.1:lncRNA	human	-1.2078801702033	0.754450954664112	-2.61865148962637	0.0206524263130881	0.222994020618835	-3.25858392656343
ncRNA_antisense_ENST00000648163.1-ENSG00000255248.9:lncRNA	human	1.70698627076059	1.00923555317105	2.90231365936341	0.0119078146410711	0.222994020618835	-2.76642542846878
ncRNA_antisense_ENST00000649944.1-ENSG00000260558.2:lncRNA	human	-2.03285166252805	1.55965207763132	-3.24072879836614	0.00613753286789853	0.222994020618835	-2.16905476427253
ncRNA_antisense_ENST00000651612.1-ENSG00000249330.3:lncRNA	human	-1.27201347735911	0.877008557397677	-2.50309340457395	0.0257838798916834	0.222994020618835	-3.45532661300584
ncRNA_antisense_ENST00000651979.1-ENSG00000267107.8:lncRNA	human	1.28542859431243	0.773838060691396	2.71826443009448	0.0170351882312749	0.222994020618835	-3.08705552517729
ncRNA_antisense_ENST00000653572.1-ENSG00000225434.3:lncRNA	human	1.38533142712922	0.798813768895594	2.84183313607115	0.0133984815408966	0.222994020618835	-2.87224221376867
ncRNA_antisense_ENST00000654248.1-ENSG00000236021.2:lncRNA	human	1.23952932951138	0.762363244491133	2.6347345616975	0.0200216953981345	0.222994020618835	-3.23100202813778
ncRNA_antisense_ENST00000654665.1-ENSG00000250579.2:lncRNA	human	-1.35300591183247	0.897166782518312	-2.67767399702978	0.0184279297408178	0.222994020618835	-3.15714549306574
ncRNA_antisense_ENST00000654829.1-ENSG00000267284.2:lncRNA	human	1.24708458131957	0.764252057443182	2.54975651912122	0.0235787674531281	0.222994020618835	-3.37619790768132
ncRNA_antisense_ENST00000654926.1-ENSG00000272727.2:lncRNA	human	1.34766269057541	0.94348764843598	2.52026238093382	0.0249503993542096	0.222994020618835	-3.42626498126319
ncRNA_antisense_ENST00000654940.1-ENSG00000287290.1:lncRNA	human	-1.5244775574532	1.2593950870096	-2.67852445748329	0.018397643151712	0.222994020618835	-3.15567960868962
ncRNA_antisense_ENST00000655701.1-ENSG00000235904.3:lncRNA	human	-2.44711099311914	1.67749628472375	-2.66427919905135	0.0189113877870192	0.222994020618835	-3.18021775266977
ncRNA_antisense_ENST00000656955.1-ENSG00000233215.6:lncRNA	human	1.21196748106083	0.883928475219177	2.45712592264829	0.0281491420050368	0.222994020618835	-3.5328195088592
ncRNA_antisense_ENST00000656961.1-ENSG00000255410.2:lncRNA	human	-1.137924138989	0.736961946860538	-2.50710345009188	0.0255868456958652	0.222994020618835	-3.44854447321609
ncRNA_antisense_ENST00000657178.1-ENSG00000286719.1:lncRNA	human	1.21196748106083	0.755472782378496	2.60693346453336	0.0211240521323033	0.222994020618835	-3.27865090023098
ncRNA_antisense_ENST00000658479.1-ENSG00000248685.6:lncRNA	human	1.79366864874557	1.1664156774821	3.24337244269957	0.00610578584271993	0.222994020618835	-2.16436671135121
ncRNA_antisense_ENST00000658571.1-ENSG00000287957.1:lncRNA	human	-1.29226320957725	0.7755467145076	-2.65102220442916	0.0194019963735515	0.222994020618835	-3.2030234792518
ncRNA_antisense_ENST00000658641.1-ENSG00000272690.6:lncRNA	human	-1.40335776449637	0.803320353237381	-2.8614768219321	0.0128952489906848	0.222994020618835	-2.83791730732451
ncRNA_antisense_ENST00000658928.1-ENSG00000285681.2:lncRNA	human	2.6333367315985	1.77432170067414	2.52371100693403	0.0247861383870879	0.222994020618835	-3.42042007389581
ncRNA_antisense_ENST00000659034.1-ENSG00000233593.10:lncRNA	human	-1.90922612861719	1.16892485223022	-2.83627504612657	0.0135443354644359	0.222994020618835	-2.88194625518069
ncRNA_antisense_ENST00000659482.1-ENSG00000286970.1:lncRNA	human	-1.46142791857206	0.817837891756304	-2.9254353367691	0.011382141975761	0.222994020618835	-2.72587167189171
ncRNA_antisense_ENST00000661155.1-ENSG00000235740.2:lncRNA	human	-1.39272811983126	0.800662942071103	-2.58135129567595	0.0221901749454269	0.222994020618835	-3.32237248197752
ncRNA_antisense_ENST00000661245.1-ENSG00000239445.6:lncRNA	human	1.61518488813932	1.03805739294691	2.77164887586778	0.0153588171586075	0.222994020618835	-2.99450101951476
ncRNA_antisense_ENST00000661736.1-ENSG00000251680.6:lncRNA	human	-1.10245895032083	0.728095649693495	-2.47222795701165	0.0273500009473082	0.222994020618835	-3.50741206474831
ncRNA_antisense_ENST00000661881.1-ENSG00000223561.7:lncRNA	human	1.84918981708132	1.14887532570336	2.79584583763915	0.0146531568006849	0.222994020618835	-2.95242088682401
ncRNA_antisense_ENST00000661973.1-ENSG00000273507.5:lncRNA	human	-1.27201347735911	0.770484281453066	-2.66295751067321	0.0189597542174075	0.222994020618835	-3.18249273877298
ncRNA_antisense_ENST00000662880.1-ENSG00000259256.2:lncRNA	human	-1.7037724136007	1.33773489383078	-2.66022857224049	0.0190599986872621	0.222994020618835	-3.18718907041564
ncRNA_antisense_ENST00000664007.1-ENSG00000287119.1:lncRNA	human	2.13254760105738	1.38456488022374	3.07116707224723	0.00855835343074281	0.222994020618835	-2.4692278446501
ncRNA_antisense_ENST00000664922.1-ENSG00000234171.3:lncRNA	human	1.68285949299415	1.49719660034063	2.9320858614796	0.0112352242701984	0.222994020618835	-2.71419763644597
ncRNA_antisense_ENST00000665156.1-ENSG00000286818.1:lncRNA	human	-1.42169318417806	1.41026836105974	-2.70831825020568	0.0173666663410429	0.222994020618835	-3.10425372964587
ncRNA_antisense_ENST00000665479.1-ENSG00000232310.8:lncRNA	human	2.46877676632089	1.48895780211744	3.25203579510694	0.00600289540718156	0.222994020618835	-2.14900260952675
ncRNA_antisense_ENST00000665551.1-ENSG00000283128.2:lncRNA	human	-1.67627241363426	0.871549015521854	-3.11411912336198	0.00786742181209852	0.222994020618835	-2.39331113824139
ncRNA_antisense_ENST00000665628.1-ENSG00000250038.7:lncRNA	human	-2.10342292867492	1.26664117902542	-2.80958127931196	0.014266815612229	0.222994020618835	-2.92850040298994
ncRNA_antisense_ENST00000666844.1-ENSG00000223482.8:lncRNA	human	-1.2078801702033	0.754450954664112	-2.61865148962637	0.0206524263130881	0.222994020618835	-3.25858392656343
ncRNA_antisense_ENST00000667151.1-ENSG00000286717.1:lncRNA	human	1.28542859431243	1.07618282438779	2.58256383377736	0.0221384892093383	0.222994020618835	-3.32030294143344
ncRNA_antisense_ENST00000667248.1-ENSG00000287737.1:lncRNA	human	-1.38545721368409	2.59229936577083	-2.76203876415257	0.0156482078749629	0.222994020618835	-3.01119197294953
ncRNA_antisense_ENST00000667668.1-ENSG00000247092.7:lncRNA	human	-1.53177376782983	0.835424354070746	-2.99516360107602	0.00993162299844089	0.222994020618835	-2.60327967756882
ncRNA_antisense_ENST00000667965.1-ENSG00000287783.1:lncRNA	human	-1.27201347735911	0.770484281453066	-2.66295751067321	0.0189597542174075	0.222994020618835	-3.18249273877298
ncRNA_antisense_ENST00000668330.1-ENSG00000235478.5:lncRNA	human	1.24708458131957	0.764252057443182	2.54975651912122	0.0235787674531281	0.222994020618835	-3.37619790768132
ncRNA_antisense_ENST00000669134.1-ENSG00000236494.2:lncRNA	human	-1.27201347735911	0.92574462937752	-2.44825114241275	0.0286291455475742	0.222994020618835	-3.54772600409253
ncRNA_antisense_ENST00000669631.1-ENSG00000237638.2:lncRNA	human	-1.49797212909101	1.03993261277756	-2.96093279652965	0.0106193238140451	0.222994020618835	-2.66351439148897
ncRNA_antisense_ENST00000669918.1-ENSG00000227617.9:lncRNA	human	1.27802435036904	0.771986999705549	2.56932830138565	0.0227090177559756	0.222994020618835	-3.34287793805272
ncRNA_antisense_ENST00000670584.1-ENSG00000224652.2:lncRNA	human	-2.56083437423853	1.32712518053795	-2.66038909376957	0.0190540878849937	0.222994020618835	-3.18691285717192
ncRNA_antisense_ENST00000670834.1-ENSG00000224903.2:lncRNA	human	-1.21394332328342	0.755966742934143	-2.60777770040128	0.0210897276795575	0.222994020618835	-3.27720598693578
ncRNA_antisense_ENST00000672788.1-ENSG00000288166.1:lncRNA	human	-1.10245895032083	0.728095649693495	-2.47222795701165	0.0273500009473082	0.222994020618835	-3.50741206474831
ncRNA_antisense_ENST00000675055.1-ENSG00000250056.8:lncRNA	human	1.14859784744895	0.739630373975525	2.4718299835758	0.0273707783070688	0.222994020618835	-3.50808227047024
ncRNA_sense_ENST00000362911.1-ENSG00000199781.1:misc_RNA	human	1.47772001339764	0.821910915462698	2.93882442498083	0.0110882695209934	0.222994020618835	-2.70236487216072
ncRNA_sense_ENST00000379317.1-ENSG00000205231.1:lncRNA	human	1.23952932951138	1.47429405364576	2.72773068940583	0.0167254374559492	0.222994020618835	-3.07067341336492
ncRNA_sense_ENST00000385129.3-ENSG00000207864.3:miRNA	human	-1.59448898639319	2.65474094983571	-2.49392514518547	0.0262398565924899	0.222994020618835	-3.47081979483988
ncRNA_sense_ENST00000387449.1-ENSG00000210184.1:Mt_tRNA	human	-1.37743469724158	1.01570360012519	-2.47563906411006	0.0271725335519847	0.222994020618835	-3.5016661475959
ncRNA_sense_ENST00000400234.6-ENSG00000205853.12:lncRNA	human	2.10206434040306	1.40285856011561	2.68576217958615	0.0181418451748916	0.222994020618835	-3.14319971524314
ncRNA_sense_ENST00000402221.4-ENSG00000176349.11:lncRNA	human	-3.4159823468146	2.56774826459589	-3.27952525104441	0.00568775987764771	0.222994020618835	-2.10024107242094
ncRNA_sense_ENST00000411998.1-ENSG00000223799.1:lncRNA	human	2.38581048371667	1.33858778966381	3.0355358785773	0.00917698799216584	0.222994020618835	-2.53212194291719
ncRNA_sense_ENST00000412228.1-ENSG00000231050.1:lncRNA	human	-1.15620997632799	0.741533406195287	-2.4489101461501	0.028593234839864	0.222994020618835	-3.54661973596774
ncRNA_sense_ENST00000413053.2-ENSG00000229719.5:lncRNA	human	2.34360472699505	4.20330724878214	2.987010533263	0.0100913133702875	0.222994020618835	-2.61763494151289
ncRNA_sense_ENST00000415504.5-ENSG00000212766.9:lncRNA	human	3.1741135734688	2.40430161098279	2.47098582287789	0.0274149002828067	0.222994020618835	-3.50950375858219
ncRNA_sense_ENST00000416982.1-ENSG00000234722.5:lncRNA	human	-1.635526380199	1.07808777766228	-2.62367454449902	0.0204533969335915	0.222994020618835	-3.24997446870583
ncRNA_sense_ENST00000418963.2-ENSG00000223522.2:lncRNA	human	1.43621046936625	0.939989222295531	2.72229947029836	0.0169024773875334	0.222994020618835	-3.08007419382935
ncRNA_sense_ENST00000422826.2-ENSG00000130600.19:lncRNA	human	-2.54158165673434	1.49001988516399	-3.50668059530182	0.00364407298919478	0.222994020618835	-1.69719751108329
ncRNA_sense_ENST00000423208.2-ENSG00000224506.3:lncRNA	human	-1.39272811983126	0.800662942071103	-2.58135129567595	0.0221901749454269	0.222994020618835	-3.32237248197752
ncRNA_sense_ENST00000424460.1-ENSG00000229970.3:lncRNA	human	-1.40335776449637	1.09601990563466	-2.67046154315036	0.0186867359353079	0.222994020618835	-3.16957243327528
ncRNA_sense_ENST00000427020.6-ENSG00000205054.8:lncRNA	human	-1.42169318417806	1.15340186242632	-2.46462848469604	0.0277493783652729	0.222994020618835	-3.52020376919858
ncRNA_sense_ENST00000428283.5-ENSG00000230552.6:retained_intron	human	1.14859784744895	0.739630373975525	2.4718299835758	0.0273707783070688	0.222994020618835	-3.50808227047024
ncRNA_sense_ENST00000428940.2-ENSG00000227896.2:lncRNA	human	-1.59281290559846	0.850684138512904	-2.82270847794147	0.0139069197884291	0.222994020618835	-2.9056172289513
ncRNA_sense_ENST00000432045.6-ENSG00000226380.9:lncRNA	human	-1.42354770467848	2.10076802894437	-2.45571022232835	0.0282251918304382	0.222994020618835	-3.53519860091852
ncRNA_sense_ENST00000433673.1-ENSG00000236682.2:lncRNA	human	1.84022180939389	1.4444149511914	2.9127111969788	0.0116685304166498	0.222994020618835	-2.74819534715958
ncRNA_sense_ENST00000437514.2-ENSG00000236922.10:lncRNA	human	3.03922194757782	1.56113564210205	3.2321270059933	0.00624197648169237	0.222994020618835	-2.18430740571079
ncRNA_sense_ENST00000438418.8-ENSG00000228956.9:retained_intron	human	1.1210359989984	0.732739911862887	2.44529869360924	0.028790562236652	0.222994020618835	-3.55268103504355
ncRNA_sense_ENST00000439299.1-ENSG00000236242.1:lncRNA	human	-1.27201347735911	0.770484281453066	-2.66295751067321	0.0189597542174075	0.222994020618835	-3.18249273877298
ncRNA_sense_ENST00000439913.1-ENSG00000234864.2:lncRNA	human	-1.40128601165603	1.02387801985683	-3.23988317753929	0.00614772256117343	0.222994020618835	-2.17055429378072
ncRNA_sense_ENST00000440536.3-ENSG00000271434.3:retained_intron	human	1.69260322666437	2.39749505999891	2.55132870095415	0.0235077306821273	0.222994020618835	-3.37352414145738
ncRNA_sense_ENST00000441910.5-ENSG00000233756.5:lncRNA	human	-1.26735411358981	0.904805566858818	-2.48458546982168	0.0267123174242348	0.222994020618835	-3.48658386946765
ncRNA_sense_ENST00000444770.1-ENSG00000228566.2:lncRNA	human	-2.07364838377465	1.43070299528558	-2.71145390361866	0.0172614911720062	0.222994020618835	-3.09883340225409
ncRNA_sense_ENST00000445418.1-ENSG00000233296.2:lncRNA	human	1.1210359989984	0.732739911862887	2.44529869360924	0.028790562236652	0.222994020618835	-3.55268103504355
ncRNA_sense_ENST00000445791.5-ENSG00000226674.11:lncRNA	human	-1.21394332328342	0.755966742934143	-2.60777770040128	0.0210897276795575	0.222994020618835	-3.27720598693578
ncRNA_sense_ENST00000447125.5-ENSG00000215533.8:lncRNA	human	-1.26030475021209	0.767557099666312	-2.65262437801606	0.0193420536642889	0.222994020618835	-3.20026885842442
ncRNA_sense_ENST00000448744.5-ENSG00000203801.8:lncRNA	human	-1.72422879909041	1.40877237771925	-2.8887541962797	0.0122271378384526	0.222994020618835	-2.79018299857469
ncRNA_sense_ENST00000449169.1-ENSG00000227963.1:lncRNA	human	1.50967158261785	1.23621586239925	2.5878434156633	0.0219147945703339	0.222994020618835	-3.31128859485811
ncRNA_sense_ENST00000451318.2-ENSG00000224992.2:lncRNA	human	-1.27201347735911	0.770484281453066	-2.66295751067321	0.0189597542174075	0.222994020618835	-3.18249273877298
ncRNA_sense_ENST00000451435.1-ENSG00000285347.1:lncRNA	human	1.54284390377308	0.838191888056559	2.91020800502673	0.0117257011820998	0.222994020618835	-2.75258518863421
ncRNA_sense_ENST00000455071.1-ENSG00000234155.1:lncRNA	human	-1.21394332328342	0.755966742934143	-2.60777770040128	0.0210897276795575	0.222994020618835	-3.27720598693578
ncRNA_sense_ENST00000455609.1-ENSG00000203321.2:lncRNA	human	-1.15620997632799	0.741533406195287	-2.4489101461501	0.028593234839864	0.222994020618835	-3.54661973596774
ncRNA_sense_ENST00000456587.1-ENSG00000236915.2:lncRNA	human	1.14859784744895	0.739630373975525	2.4718299835758	0.0273707783070688	0.222994020618835	-3.50808227047024
ncRNA_sense_ENST00000458178.2-ENSG00000224086.6:lncRNA	human	-1.63338289475902	3.71745060142498	-2.86036631972649	0.01292319594079	0.222994020618835	-2.83985893084176
ncRNA_sense_ENST00000461286.4-ENSG00000225465.10:lncRNA	human	1.64940924375646	2.72067125433237	2.57601311980671	0.0224191104091542	0.222994020618835	-3.33148026708361
ncRNA_sense_ENST00000477848.5-ENSG00000228812.7:lncRNA	human	1.34527898730381	1.26598372443143	2.63289940012435	0.0200927101028531	0.222994020618835	-3.23415156089428
ncRNA_sense_ENST00000478167.1-ENSG00000228812.7:lncRNA	human	-1.89751740147017	1.20327679431268	-3.20621540658826	0.00656745099395678	0.222994020618835	-2.2302417289203
ncRNA_sense_ENST00000479311.1-ENSG00000222005.9:lncRNA	human	-1.20602720216929	0.753987712655612	-2.48671276450616	0.026603992228411	0.222994020618835	-3.48299497171092
ncRNA_sense_ENST00000482372.1-ENSG00000242428.6:lncRNA	human	-1.35134733492029	0.790317745843361	-2.79538380278752	0.0146663291790372	0.222994020618835	-2.95322511122513
ncRNA_sense_ENST00000492922.1-ENSG00000242516.2:lncRNA	human	-1.82070548324945	1.61260414596813	-3.45931184270312	0.00399820567199028	0.222994020618835	-1.78120707066114
ncRNA_sense_ENST00000497896.1-ENSG00000239311.1:lncRNA	human	1.51475793004932	0.943600015880222	2.53401330375504	0.0243016083641006	0.222994020618835	-3.4029445478931
ncRNA_sense_ENST00000505364.1-ENSG00000196810.5:lncRNA	human	-1.44971919142505	0.81491070996955	-2.9133554813042	0.0116538600094491	0.222994020618835	-2.74706536811903
ncRNA_sense_ENST00000509037.1-ENSG00000250448.1:lncRNA	human	1.7412334704605	1.01635058275876	3.00897146913887	0.00966685762728326	0.222994020618835	-2.57895620634769
ncRNA_sense_ENST00000510343.1-ENSG00000250362.1:retained_intron	human	-1.39272811983126	0.800662942071103	-2.58135129567595	0.0221901749454269	0.222994020618835	-3.32237248197752
ncRNA_sense_ENST00000511677.1-ENSG00000251637.6:lncRNA	human	1.75472809789216	1.43749014818777	3.19075732572651	0.0067696329068194	0.222994020618835	-2.25763513211002
ncRNA_sense_ENST00000512875.2-ENSG00000249593.6:lncRNA	human	-1.44591510692382	0.813959688844244	-2.88055551937402	0.0124242882166737	0.222994020618835	-2.80453870630056
ncRNA_sense_ENST00000514823.5-ENSG00000249464.6:lncRNA	human	-1.37187595833676	0.795449901697478	-2.81522216663487	0.0141110597021079	0.222994020618835	-2.918669869074
ncRNA_sense_ENST00000517961.3-ENSG00000253190.4:lncRNA	human	1.24708458131957	0.764252057443182	2.54975651912122	0.0235787674531281	0.222994020618835	-3.37619790768132
ncRNA_sense_ENST00000519041.1-ENSG00000254115.1:lncRNA	human	-1.87858134505578	1.98812859137801	-2.51200079078302	0.0253481771831715	0.222994020618835	-3.4402570174589
ncRNA_sense_ENST00000519689.1-ENSG00000253535.5:lncRNA	human	1.23952932951138	0.762363244491133	2.6347345616975	0.0200216953981345	0.222994020618835	-3.23100202813778
ncRNA_sense_ENST00000519981.5-ENSG00000253281.7:lncRNA	human	-1.47652117199705	1.1294621564823	-2.84001293083969	0.0134460762988354	0.222994020618835	-2.87542056297591
ncRNA_sense_ENST00000520324.5-ENSG00000254211.6:lncRNA	human	-1.3203291333748	0.782563195456988	-2.55236150609994	0.0234611772480016	0.222994020618835	-3.37176741029186
ncRNA_sense_ENST00000522767.2-ENSG00000253105.6:lncRNA	human	1.28542859431243	0.880362336636008	2.62287889311912	0.020484798810263	0.222994020618835	-3.25133850479499
ncRNA_sense_ENST00000522771.9-ENSG00000214548.18:lncRNA	human	-2.66406868413027	2.18667904335888	-2.68001278151905	0.0183447574155025	0.222994020618835	-3.15311399951031
ncRNA_sense_ENST00000522776.5-ENSG00000253503.6:lncRNA	human	1.4019213064915	0.802961238736162	2.85934008550376	0.012949075107279	0.222994020618835	-2.84165309681879
ncRNA_sense_ENST00000524264.6-ENSG00000245275.8:lncRNA	human	-1.70949749460408	1.5522901482744	-2.52597142621278	0.0246790379659478	0.222994020618835	-3.41658765837192
ncRNA_sense_ENST00000526796.2-ENSG00000254932.2:lncRNA	human	-1.67627241363426	0.977983407968761	-3.07469623672347	0.00849937928334036	0.222994020618835	-2.46299406015189
ncRNA_sense_ENST00000531894.5-ENSG00000196696.13:lncRNA	human	1.82365176138379	1.0643301576914	2.59773666563271	0.0215014905320869	0.222994020618835	-3.29438281227211
ncRNA_sense_ENST00000533924.1-ENSG00000255026.1:lncRNA	human	-1.15620997632799	0.741533406195287	-2.4489101461501	0.028593234839864	0.222994020618835	-3.54661973596774
ncRNA_sense_ENST00000534918.1-ENSG00000225138.8:retained_intron	human	-2.16267145517233	1.54980050637736	-3.43124138865903	0.00422422620094342	0.222994020618835	-1.8310092764236
ncRNA_sense_ENST00000537491.5-ENSG00000257067.6:lncRNA	human	1.87245028446998	1.10547612633019	2.73756242800133	0.0164095448308487	0.222994020618835	-3.05364487412361
ncRNA_sense_ENST00000545729.6-ENSG00000246695.8:lncRNA	human	-2.13428576671755	0.986052353792675	-2.61656265472573	0.0207357438424493	0.222994020618835	-3.26216284082579
ncRNA_sense_ENST00000549438.1-ENSG00000258317.1:lncRNA	human	-1.61395284074484	0.855969122299499	-2.97289711379774	0.0103737696178056	0.222994020618835	-2.64247214487247
ncRNA_sense_ENST00000552584.2-ENSG00000258171.2:lncRNA	human	2.13177785137363	1.73773669744581	2.89806744488766	0.0120069190834375	0.222994020618835	-2.77386724527211
ncRNA_sense_ENST00000556973.1-ENSG00000258512.1:lncRNA	human	-1.47953173734975	1.95382789214874	-2.49796546263738	0.0260379675750494	0.222994020618835	-3.46399441277939
ncRNA_sense_ENST00000558675.1-ENSG00000246863.2:lncRNA	human	1.38533142712922	1.10666472026534	2.56869838589104	0.0227365218422441	0.222994020618835	-3.34395150464185
ncRNA_sense_ENST00000561794.1-ENSG00000259907.1:lncRNA	human	1.23952932951138	0.762363244491133	2.6347345616975	0.0200216953981345	0.222994020618835	-3.23100202813778
ncRNA_sense_ENST00000562167.1-ENSG00000261400.1:lncRNA	human	-2.13077439609543	3.91729311202911	-2.87443193047978	0.0125735766019121	0.222994020618835	-2.81525634471867
ncRNA_sense_ENST00000564198.1-ENSG00000261003.1:lncRNA	human	-1.16193289370734	0.742964135540123	-2.54959414719135	0.0235861157775114	0.222994020618835	-3.37647402104525
ncRNA_sense_ENST00000565214.1-ENSG00000260034.1:lncRNA	human	-1.68724518269284	1.5707713306057	-2.54205743562787	0.023929638564446	0.222994020618835	-3.38928437851912
ncRNA_sense_ENST00000565978.1-ENSG00000259985.1:lncRNA	human	1.1210359989984	0.732739911862887	2.44529869360924	0.028790562236652	0.222994020618835	-3.55268103504355
ncRNA_sense_ENST00000566878.2-ENSG00000260125.2:lncRNA	human	-1.16193289370734	0.742964135540123	-2.54959414719135	0.0235861157775114	0.222994020618835	-3.37647402104525
ncRNA_sense_ENST00000568017.1-ENSG00000260461.1:lncRNA	human	-2.11470593799606	1.52224076193438	-3.41764590519794	0.00433827623623043	0.222994020618835	-1.85513374173706
ncRNA_sense_ENST00000576365.1-ENSG00000261997.1:lncRNA	human	-2.15213695175808	0.990515150052807	-2.61495611669674	0.0208000453753571	0.222994020618835	-3.2649148777497
ncRNA_sense_ENST00000576956.3-ENSG00000237596.7:lncRNA	human	1.71932501846937	1.51412160833539	2.76307720601242	0.0156166820525859	0.222994020618835	-3.00938900218151
ncRNA_sense_ENST00000577066.2-ENSG00000226137.5:lncRNA	human	1.87245028446998	1.95098617411018	2.5185703493733	0.0250313748429065	0.222994020618835	-3.42913181509279
ncRNA_sense_ENST00000577988.2-ENSG00000265185.6:snoRNA	human	5.54525113800572	2.49878967034924	3.24150417875737	0.0061282044073985	0.222994020618835	-2.16767977632293
ncRNA_sense_ENST00000579019.2-ENSG00000265287.2:lncRNA	human	-1.36407376129197	1.60507136854651	-2.62698099375512	0.0203234007441271	0.222994020618835	-3.24430481165662
ncRNA_sense_ENST00000579556.1-ENSG00000266463.1:miRNA	human	-1.88698060316437	1.72471555517587	-2.66899744040008	0.0187397024416811	0.222994020618835	-3.17209402453896
ncRNA_sense_ENST00000582546.1-ENSG00000266844.1:lncRNA	human	-1.37590628429256	0.796457483186429	-2.70279925131732	0.0175533014178229	0.222994020618835	-3.11379029017314
ncRNA_sense_ENST00000584542.1-ENSG00000265000.1:lncRNA	human	-1.20602720216929	0.753987712655612	-2.48671276450616	0.026603992228411	0.222994020618835	-3.48299497171092
ncRNA_sense_ENST00000585001.1-ENSG00000265306.1:miRNA	human	1.3552596003506	2.77887488894815	2.67184609194559	0.0186367813214858	0.222994020618835	-3.16718753389917
ncRNA_sense_ENST00000585776.5-ENSG00000267559.5:lncRNA	human	-1.10245895032083	0.728095649693495	-2.47222795701165	0.0273500009473082	0.222994020618835	-3.50741206474831
ncRNA_sense_ENST00000594688.1-ENSG00000213904.9:lncRNA	human	-1.7682919113331	1.20791905422497	-2.81735148306272	0.0140526994957843	0.222994020618835	-2.9149580293506
ncRNA_sense_ENST00000596909.6-ENSG00000240535.8:lncRNA	human	-2.16490991419593	1.27368642843947	-2.86000974161525	0.0129321822191611	0.222994020618835	-2.84048234986719
ncRNA_sense_ENST00000596971.1-ENSG00000269463.1:lncRNA	human	-1.35134733492029	0.790317745843361	-2.79538380278752	0.0146663291790372	0.222994020618835	-2.95322511122513
ncRNA_sense_ENST00000597938.1-ENSG00000269256.1:lncRNA	human	-1.79266640257531	1.207062519558	-3.14148077956037	0.00745649923376264	0.222994020618835	-2.34490050007432
ncRNA_sense_ENST00000598832.1-ENSG00000269364.1:lncRNA	human	-3.09484949111425	2.04218371865687	-3.29595525466118	0.00550737158042326	0.222994020618835	-2.07109099055088
ncRNA_sense_ENST00000599078.1-ENSG00000268658.5:lncRNA	human	-1.68981574334332	2.32678851901767	-2.80708807658769	0.0143361935478918	0.222994020618835	-2.93284411870035
ncRNA_sense_ENST00000599511.1-ENSG00000268324.2:lncRNA	human	1.50967158261785	0.936423083712361	2.88155821258771	0.012400010005289	0.222994020618835	-2.80278339104633
ncRNA_sense_ENST00000600308.1-ENSG00000267940.1:lncRNA	human	-1.44586231550686	1.05638418561222	-2.5839502936333	0.022079532452765	0.222994020618835	-3.31793621258698
ncRNA_sense_ENST00000601708.1-ENSG00000269364.1:lncRNA	human	2.51476243543395	2.69112261864855	2.90133336966568	0.0119306223367259	0.222994020618835	-2.76814362271754
ncRNA_sense_ENST00000601776.2-ENSG00000269086.3:lncRNA	human	-2.27146066249594	1.5850638692596	-2.97171690760812	0.0103977404720635	0.222994020618835	-2.64454836711051
ncRNA_sense_ENST00000602730.1-ENSG00000272815.1:lncRNA	human	1.34766269057541	0.789396584757141	2.79894418362087	0.0145651233821274	0.222994020618835	-2.9470271563964
ncRNA_sense_ENST00000606802.1-ENSG00000272078.1:lncRNA	human	1.62616429479691	1.72799689868869	2.94987701422298	0.0108513302397262	0.222994020618835	-2.68294784399391
ncRNA_sense_ENST00000606915.1-ENSG00000268592.3:lncRNA	human	1.82748263678828	1.0634426349892	3.63902870826468	0.00281348622053729	0.222994020618835	-1.46281844187177
ncRNA_sense_ENST00000607047.1-ENSG00000272092.1:lncRNA	human	-1.44971919142505	1.3018822284106	-2.79486756947611	0.0146810604428325	0.222994020618835	-2.95412364183869
ncRNA_sense_ENST00000607876.2-ENSG00000272848.2:lncRNA	human	-1.72052024551326	1.89243522340258	-2.80481220363663	0.01439981242118	0.222994020618835	-2.93680851845738
ncRNA_sense_ENST00000607957.1-ENSG00000272686.1:lncRNA	human	1.1210359989984	0.732739911862887	2.44529869360924	0.028790562236652	0.222994020618835	-3.55268103504355
ncRNA_sense_ENST00000608834.1-ENSG00000272563.1:lncRNA	human	1.50967158261785	0.82989880776775	2.8946063060473	0.0120883006433914	0.222994020618835	-2.77993180512943
ncRNA_sense_ENST00000609087.1-ENSG00000273148.1:lncRNA	human	1.73900091835473	0.887231141701972	3.17830680666702	0.00693698390426989	0.222994020618835	-2.2796929323434
ncRNA_sense_ENST00000609522.1-ENSG00000272908.1:lncRNA	human	1.69760317906262	0.876881706878942	3.04941746778801	0.00893086935614995	0.222994020618835	-2.50762867915568
ncRNA_sense_ENST00000610721.1-ENSG00000227028.6:lncRNA	human	1.31299044276298	0.780728522804034	2.74753122807286	0.0160951957971373	0.222994020618835	-3.03636471611905
ncRNA_sense_ENST00000616512.1-ENSG00000275437.1:lncRNA	human	1.66449184376177	0.997059565894412	2.83584469854247	0.0135556933098439	0.222994020618835	-2.88269746169897
ncRNA_sense_ENST00000618749.1-ENSG00000276633.1:lncRNA	human	1.7412334704605	0.994313555673024	3.07371426713189	0.00851574786814904	0.222994020618835	-2.46472864900108
ncRNA_sense_ENST00000619851.1-ENSG00000274893.1:lncRNA	human	1.34766269057541	0.935805043221378	2.55622145811734	0.0232879768172499	0.222994020618835	-3.36520002019828
ncRNA_sense_ENST00000621095.1-ENSG00000275088.1:lncRNA	human	-1.43902175412671	0.968172655877127	-2.6430249404034	0.0197039076303929	0.222994020618835	-3.2167666826409
ncRNA_sense_ENST00000621705.1-ENSG00000276888.1:lncRNA	human	1.72155506838581	1.09874246450322	2.74543629215358	0.0161607642333627	0.222994020618835	-3.03999730393171
ncRNA_sense_ENST00000623196.1-ENSG00000180539.8:lncRNA	human	-1.10245895032083	0.728095649693495	-2.47222795701165	0.0273500009473082	0.222994020618835	-3.50741206474831
ncRNA_sense_ENST00000623570.1-ENSG00000279987.1:lncRNA	human	-1.4367512003242	1.38374330842387	-2.69211013768343	0.017920344461026	0.222994020618835	-3.13224717289089
ncRNA_sense_ENST00000623753.1-ENSG00000279669.1:lncRNA	human	1.21196748106083	0.755472782378496	2.60693346453336	0.0211240521323033	0.222994020618835	-3.27865090023098
ncRNA_sense_ENST00000629052.1-ENSG00000281392.2:lncRNA	human	1.28542859431243	0.773838060691396	2.71826443009448	0.0170351882312749	0.222994020618835	-3.08705552517729
ncRNA_sense_ENST00000631354.1-ENSG00000281094.1:lncRNA	human	1.1210359989984	0.732739911862887	2.44529869360924	0.028790562236652	0.222994020618835	-3.55268103504355
ncRNA_sense_ENST00000634595.1-ENSG00000204684.4:lncRNA	human	1.24708458131957	0.764252057443182	2.54975651912122	0.0235787674531281	0.222994020618835	-3.37619790768132
ncRNA_sense_ENST00000635852.1-ENSG00000283646.2:lncRNA	human	1.34527898730381	0.788800658939241	2.60487628319159	0.0212079184126481	0.222994020618835	-3.2821712309576
ncRNA_sense_ENST00000635993.1-ENSG00000273312.2:lncRNA	human	-1.36221924079155	0.793035722311175	-2.7692111349058	0.0154317260260516	0.222994020618835	-2.99873610386066
ncRNA_sense_ENST00000637446.1-ENSG00000283450.1:miRNA	human	-5.39420021657151	7.63599735538645	-2.57756985502026	0.0223521128808042	0.222994020618835	-3.32882478855082
ncRNA_sense_ENST00000639368.1-ENSG00000284697.1:retained_intron	human	-1.4514771031747	1.06816555778462	-2.80674891199354	0.0143456569320607	0.222994020618835	-2.93343495912531
ncRNA_sense_ENST00000639766.1-ENSG00000283828.1:lncRNA	human	1.1210359989984	0.732739911862887	2.44529869360924	0.028790562236652	0.222994020618835	-3.55268103504355
ncRNA_sense_ENST00000640623.1-ENSG00000284543.1:lncRNA	human	1.75922380493963	0.998811139292806	3.11654579310988	0.00783008486308422	0.222994020618835	-2.3890191202857
ncRNA_sense_ENST00000644721.1-ENSG00000231806.3:lncRNA	human	-1.36221924079155	0.939326816244219	-2.60171244918843	0.0213375295314842	0.222994020618835	-3.28758379948123
ncRNA_sense_ENST00000645928.1-ENSG00000285392.1:lncRNA	human	-2.95614563462772	1.72230857887373	-2.47498863586651	0.0272062875052897	0.222994020618835	-3.5027619770033
ncRNA_sense_ENST00000646231.1-ENSG00000285219.2:lncRNA	human	-1.24244598373595	0.763092408047275	-2.61199527954422	0.0209190589209044	0.222994020618835	-3.26998564434902
ncRNA_sense_ENST00000646331.1-ENSG00000237773.7:lncRNA	human	-1.36828551883095	1.02953226060632	-2.75955659498793	0.0157238157227582	0.222994020618835	-3.01550098114333
ncRNA_sense_ENST00000646705.1-ENSG00000250802.7:lncRNA	human	-2.75728932604537	1.14180324362463	-3.2528023046858	0.00599387586357132	0.222994020618835	-2.14764315618749
ncRNA_sense_ENST00000647206.1-ENSG00000284977.2:lncRNA	human	-1.15620997632799	0.741533406195287	-2.4489101461501	0.028593234839864	0.222994020618835	-3.54661973596774
ncRNA_sense_ENST00000648206.1-ENSG00000285788.1:lncRNA	human	-1.37743469724158	0.943130680356727	-2.55382382470685	0.0233954156509725	0.222994020618835	-3.36927974334953
ncRNA_sense_ENST00000649220.2-ENSG00000259248.7:lncRNA	human	-1.57582964129236	2.16050301296005	-2.74319074518928	0.0162313361835224	0.222994020618835	-3.04389035705048
ncRNA_sense_ENST00000650357.1-ENSG00000227036.8:lncRNA	human	1.44241694568308	0.994865407332853	2.56998270253352	0.0226804785752928	0.222994020618835	-3.34176255915193
ncRNA_sense_ENST00000651432.1-ENSG00000228315.12:lncRNA	human	-1.69403208449149	1.11096890202145	-3.18401499134061	0.00685975237457399	0.222994020618835	-2.26958078156238
ncRNA_sense_ENST00000651483.1-ENSG00000204677.13:retained_intron	human	1.51475793004932	0.831170394625618	2.95731410551102	0.0106947179244456	0.222994020618835	-2.66987636557214
ncRNA_sense_ENST00000652251.1-ENSG00000233480.2:lncRNA	human	-1.53771311058265	1.4644888242109	-2.921400604093	0.011472195319437	0.222994020618835	-2.73295202930105
ncRNA_sense_ENST00000652531.1-ENSG00000235724.10:lncRNA	human	-1.37187595833676	0.977230160496273	-2.46876425563415	0.027531341671168	0.222994020618835	-3.51324390577159
ncRNA_sense_ENST00000652561.2-ENSG00000236780.7:lncRNA	human	-1.58395150083972	0.848468787323217	-2.95488395909429	0.0107456455649997	0.222994020618835	-2.67414813838163
ncRNA_sense_ENST00000652912.1-ENSG00000287041.1:lncRNA	human	-3.18533853678381	4.19784428222662	-2.7406655278005	0.0163110569108226	0.222994020618835	-3.0482674091669
ncRNA_sense_ENST00000653043.1-ENSG00000286355.1:lncRNA	human	-1.59251647008505	0.850610029634551	-3.04424730024578	0.00902176136597591	0.222994020618835	-2.51675263579391
ncRNA_sense_ENST00000653187.1-ENSG00000229240.9:lncRNA	human	1.24708458131957	0.764252057443182	2.54975651912122	0.0235787674531281	0.222994020618835	-3.37619790768132
ncRNA_sense_ENST00000653438.1-ENSG00000216863.10:lncRNA	human	1.23952932951138	0.762363244491133	2.6347345616975	0.0200216953981345	0.222994020618835	-3.23100202813778
ncRNA_sense_ENST00000653672.1-ENSG00000286520.1:lncRNA	human	-1.10245895032083	0.728095649693495	-2.47222795701165	0.0273500009473082	0.222994020618835	-3.50741206474831
ncRNA_sense_ENST00000653968.1-ENSG00000229494.2:lncRNA	human	-1.43902175412671	0.812236350644966	-2.77211911043916	0.0153447920126044	0.222994020618835	-2.99368398932939
ncRNA_sense_ENST00000653971.1-ENSG00000177369.9:lncRNA	human	-1.28967027688461	0.77489848133444	-2.53734908320784	0.0241466869554113	0.222994020618835	-3.39728147991908
ncRNA_sense_ENST00000654097.1-ENSG00000231934.2:lncRNA	human	1.71835814194435	1.18245260521126	3.04298430156804	0.00904410403399078	0.222994020618835	-2.51898122191434
ncRNA_sense_ENST00000654228.1-ENSG00000198590.12:lncRNA	human	-2.39918959867559	1.87714150263885	-3.24264552192711	0.00611449889648346	0.222994020618835	-2.16565579791569
ncRNA_sense_ENST00000654398.1-ENSG00000287641.1:lncRNA	human	1.75922380493963	0.892286863348195	3.09814557696947	0.00811764896298081	0.222994020618835	-2.42155578408876
ncRNA_sense_ENST00000654696.1-ENSG00000249743.6:lncRNA	human	1.38533142712922	0.798813768895594	2.84183313607115	0.0133984815408966	0.222994020618835	-2.87224221376867
ncRNA_sense_ENST00000655197.1-ENSG00000215386.13:lncRNA	human	2.23341484105157	1.74298940161184	2.5819275947146	0.0221655950560958	0.222994020618835	-3.32138889882201
ncRNA_sense_ENST00000655334.1-ENSG00000267252.6:lncRNA	human	1.38533142712922	0.973473107914817	2.47991878736017	0.0269514371508201	0.222994020618835	-3.49445339964095
ncRNA_sense_ENST00000655733.1-ENSG00000286481.1:lncRNA	human	2.80786195981785	1.75601278859337	3.02837350894764	0.00930659306365828	0.222994020618835	-2.54475443904499
ncRNA_sense_ENST00000656083.1-ENSG00000283244.2:lncRNA	human	2.13298788296157	1.42289066147886	2.73244762401838	0.016573149412602	0.222994020618835	-3.06250545409332
ncRNA_sense_ENST00000656376.1-ENSG00000287730.1:lncRNA	human	-1.22191736031948	0.757960252193158	-2.59394883594678	0.0216588337702818	0.222994020618835	-3.30085768528965
ncRNA_sense_ENST00000656381.1-ENSG00000233723.9:lncRNA	human	1.5113800094504	0.830325914475888	2.96799346016586	0.0104737257162322	0.222994020618835	-2.65109790571036
ncRNA_sense_ENST00000656603.1-ENSG00000286685.1:lncRNA	human	-1.46142791857206	1.11084936628238	-2.64398111635429	0.0196675716771394	0.222994020618835	-3.21512407951383
ncRNA_sense_ENST00000656606.1-ENSG00000255998.2:lncRNA	human	1.46086959938234	0.817698311958873	2.6471554527514	0.0195474083591163	0.222994020618835	-3.20966980514778
ncRNA_sense_ENST00000656969.1-ENSG00000247708.8:lncRNA	human	1.73675054783352	0.886668549071668	2.84447474977952	0.013329702624147	0.222994020618835	-2.86762888046679
ncRNA_sense_ENST00000657126.1-ENSG00000225377.6:lncRNA	human	-1.21394332328342	0.755966742934143	-2.60777770040128	0.0210897276795575	0.222994020618835	-3.27720598693578
ncRNA_sense_ENST00000657215.1-ENSG00000268555.2:lncRNA	human	-1.53599511538357	0.982888149423417	-2.80775710452005	0.0143175442334275	0.222994020618835	-2.9316785988776
ncRNA_sense_ENST00000657880.1-ENSG00000286481.1:lncRNA	human	-2.49909170133203	3.21256561484941	-3.0965296280541	0.0081433994431427	0.222994020618835	-2.42441237633456
ncRNA_sense_ENST00000658333.1-ENSG00000287665.1:lncRNA	human	-1.29226320957725	0.7755467145076	-2.65102220442916	0.0194019963735515	0.222994020618835	-3.2030234792518
ncRNA_sense_ENST00000658453.1-ENSG00000235513.2:lncRNA	human	1.28542859431243	0.909324187039474	2.48652490675785	0.0266135412403528	0.222994020618835	-3.48331194116413
ncRNA_sense_ENST00000658474.1-ENSG00000236849.6:lncRNA	human	-1.15620997632799	0.741533406195287	-2.4489101461501	0.028593234839864	0.222994020618835	-3.54661973596774
ncRNA_sense_ENST00000658513.1-ENSG00000286886.1:lncRNA	human	-1.27201347735911	0.770484281453066	-2.66295751067321	0.0189597542174075	0.222994020618835	-3.18249273877298
ncRNA_sense_ENST00000659927.1-ENSG00000241560.7:lncRNA	human	-1.31936454316589	0.78232204790476	-2.76310856422101	0.0156157310220346	0.222994020618835	-3.00933455491272
ncRNA_sense_ENST00000660244.1-ENSG00000245685.7:lncRNA	human	-1.51089499779819	0.830204661562837	-2.92391256419043	0.011416047375692	0.222994020618835	-2.72854409358137
ncRNA_sense_ENST00000660371.1-ENSG00000287718.1:lncRNA	human	1.21196748106083	0.755472782378496	2.60693346453336	0.0211240521323033	0.222994020618835	-3.27865090023098
ncRNA_sense_ENST00000660463.1-ENSG00000286787.1:lncRNA	human	-1.42388638791284	0.808452509091498	-2.88222916023892	0.0123837904183884	0.222994020618835	-2.8016087704331
ncRNA_sense_ENST00000660508.1-ENSG00000248599.2:lncRNA	human	2.15980946434222	0.992433278198844	3.41700813153201	0.00434370184487642	0.222994020618835	-1.85626548311599
ncRNA_sense_ENST00000660627.1-ENSG00000287177.1:lncRNA	human	-1.66711258016616	1.39200346837305	-2.50971736371515	0.0254591908280671	0.222994020618835	-3.44412174815769
ncRNA_sense_ENST00000660715.1-ENSG00000286471.1:lncRNA	human	1.1210359989984	0.732739911862887	2.44529869360924	0.028790562236652	0.222994020618835	-3.55268103504355
ncRNA_sense_ENST00000660933.1-ENSG00000254334.2:lncRNA	human	-1.67627241363426	1.02680936344631	-2.49376195361242	0.0262480425593856	0.222994020618835	-3.47109540297283
ncRNA_sense_ENST00000661000.1-ENSG00000287966.1:lncRNA	human	-1.35300591183247	0.790732390071405	-2.69020746111292	0.0179864573013628	0.222994020618835	-3.13553065132054
ncRNA_sense_ENST00000661105.1-ENSG00000251136.9:lncRNA	human	-1.71916945491432	1.02856436977491	-2.57742347582147	0.0223584043836439	0.222994020618835	-3.32907450189066
ncRNA_sense_ENST00000661375.1-ENSG00000226688.7:lncRNA	human	-1.80214427010545	1.3008738036668	-2.9920503069755	0.00999230449154617	0.222994020618835	-2.60876193007657
ncRNA_sense_ENST00000661557.1-ENSG00000261014.2:lncRNA	human	1.24708458131957	0.764252057443182	2.54975651912122	0.0235787674531281	0.222994020618835	-3.37619790768132
ncRNA_sense_ENST00000662705.1-ENSG00000236922.10:lncRNA	human	-1.91060401098719	1.10492543833955	-2.58985287893897	0.0218302295241743	0.222994020618835	-3.30785626297307
ncRNA_sense_ENST00000663040.1-ENSG00000287245.1:lncRNA	human	1.70289241822601	2.1588684537668	2.85680261235729	0.0130132829063738	0.222994020618835	-2.84608885881937
ncRNA_sense_ENST00000663078.1-ENSG00000228918.4:lncRNA	human	-1.42388638791284	0.808452509091498	-2.88222916023892	0.0123837904183884	0.222994020618835	-2.8016087704331
ncRNA_sense_ENST00000663150.1-ENSG00000262619.2:lncRNA	human	-1.26030475021209	0.767557099666312	-2.65262437801606	0.0193420536642889	0.222994020618835	-3.20026885842442
ncRNA_sense_ENST00000663466.1-ENSG00000227906.8:lncRNA	human	-1.27201347735911	0.877008557397677	-2.50309340457395	0.0257838798916834	0.222994020618835	-3.45532661300584
ncRNA_sense_ENST00000663517.1-ENSG00000230102.8:lncRNA	human	-1.15620997632799	0.741533406195287	-2.4489101461501	0.028593234839864	0.222994020618835	-3.54661973596774
ncRNA_sense_ENST00000664150.1-ENSG00000244926.7:lncRNA	human	1.38533142712922	0.798813768895594	2.84183313607115	0.0133984815408966	0.222994020618835	-2.87224221376867
ncRNA_sense_ENST00000664227.1-ENSG00000248671.8:lncRNA	human	-1.59251647008505	0.979065722475233	-2.92903542329038	0.01130237831972	0.222994020618835	-2.71955275442328
ncRNA_sense_ENST00000664393.1-ENSG00000226005.5:lncRNA	human	-1.22191736031948	0.757960252193158	-2.59394883594678	0.0216588337702818	0.222994020618835	-3.30085768528965
ncRNA_sense_ENST00000664436.1-ENSG00000267665.2:lncRNA	human	1.1210359989984	0.732739911862887	2.44529869360924	0.028790562236652	0.222994020618835	-3.55268103504355
ncRNA_sense_ENST00000665301.1-ENSG00000265313.7:lncRNA	human	1.33801606338201	0.893419320405697	2.68174390613736	0.0182834300582502	0.222994020618835	-3.15012939743696
ncRNA_sense_ENST00000665400.1-ENSG00000231881.2:lncRNA	human	-1.88558074373757	2.54255781418484	-3.48951348697379	0.00376860688183145	0.222994020618835	-1.72763836462735
ncRNA_sense_ENST00000665710.1-ENSG00000239523.6:lncRNA	human	1.65933661595214	0.867315066101324	3.07499266521315	0.00849444421738414	0.222994020618835	-2.46247042625251
ncRNA_sense_ENST00000666042.1-ENSG00000247134.7:lncRNA	human	1.38533142712922	0.798813768895594	2.84183313607115	0.0133984815408966	0.222994020618835	-2.87224221376867
ncRNA_sense_ENST00000666754.1-ENSG00000242516.2:lncRNA	human	1.38533142712922	0.798813768895594	2.84183313607115	0.0133984815408966	0.222994020618835	-2.87224221376867
ncRNA_sense_ENST00000666911.1-ENSG00000267252.6:lncRNA	human	-2.43608732614382	1.06150274364924	-3.5749323698309	0.00318868952590569	0.222994020618835	-1.57625199968514
ncRNA_sense_ENST00000667082.1-ENSG00000224429.8:lncRNA	human	-1.46142791857206	0.817837891756304	-2.9254353367691	0.011382141975761	0.222994020618835	-2.72587167189171
ncRNA_sense_ENST00000667422.1-ENSG00000228334.2:lncRNA	human	1.51475793004932	0.937694670570229	2.83183095704005	0.0136620761113811	0.222994020618835	-2.88970272153224
ncRNA_sense_ENST00000668132.1-ENSG00000248994.2:lncRNA	human	-1.69626908245423	0.876548182726844	-3.14713423318018	0.00737429568402829	0.222994020618835	-2.33489362171099
ncRNA_sense_ENST00000668409.1-ENSG00000287277.1:lncRNA	human	-1.28967027688461	0.77489848133444	-2.53734908320784	0.0241466869554113	0.222994020618835	-3.39728147991908
ncRNA_sense_ENST00000668494.1-ENSG00000255136.3:lncRNA	human	-2.00409179412311	1.12829738412353	-3.05192866513993	0.00888705051982218	0.222994020618835	-2.50319646273436
ncRNA_sense_ENST00000668683.1-ENSG00000287316.1:lncRNA	human	-1.51357058482963	1.6152198187463	-3.39499328015363	0.00453522796664775	0.222994020618835	-1.89533323833489
ncRNA_sense_ENST00000668972.1-ENSG00000258675.2:lncRNA	human	1.47371127289659	1.0044621930723	2.50910460965657	0.0254890606378906	0.222994020618835	-3.44515865440902
ncRNA_sense_ENST00000668976.1-ENSG00000260887.3:lncRNA	human	-1.137924138989	0.736961946860538	-2.50710345009188	0.0255868456958652	0.222994020618835	-3.44854447321609
ncRNA_sense_ENST00000669094.1-ENSG00000264247.2:lncRNA	human	-1.87952562664046	0.922362318773404	-3.16360274935443	0.007139945729759	0.222994020618835	-2.30573584119041
ncRNA_sense_ENST00000669353.1-ENSG00000247828.8:lncRNA	human	-1.37187595833676	0.795449901697478	-2.81522216663487	0.0141110597021079	0.222994020618835	-2.918669869074
ncRNA_sense_ENST00000669383.1-ENSG00000287065.1:lncRNA	human	-2.08704086765205	1.88758270622473	-3.64360047879574	0.00278849695041194	0.222994020618835	-1.45473419840966
ncRNA_sense_ENST00000669609.1-ENSG00000235481.3:lncRNA	human	-1.24244598373595	0.763092408047275	-2.61199527954422	0.0209190589209044	0.222994020618835	-3.26998564434902
ncRNA_sense_ENST00000669762.1-ENSG00000205634.7:lncRNA	human	-1.20602720216929	0.753987712655612	-2.48671276450616	0.026603992228411	0.222994020618835	-3.48299497171092
ncRNA_sense_ENST00000669799.1-ENSG00000287277.1:lncRNA	human	1.38533142712922	0.945222227359831	2.59324198277331	0.021688318906879	0.222994020618835	-3.30206567699469
ncRNA_sense_ENST00000669854.1-ENSG00000226722.4:lncRNA	human	1.1210359989984	0.732739911862887	2.44529869360924	0.028790562236652	0.222994020618835	-3.55268103504355
ncRNA_sense_ENST00000669876.1-ENSG00000228933.8:lncRNA	human	-1.27201347735911	0.770484281453066	-2.66295751067321	0.0189597542174075	0.222994020618835	-3.18249273877298
ncRNA_sense_ENST00000669949.1-ENSG00000286961.1:lncRNA	human	1.52796988881267	0.834473384316456	2.98739810890077	0.0100836649388321	0.222994020618835	-2.61695264821795
ncRNA_sense_ENST00000669965.1-ENSG00000235357.2:lncRNA	human	1.21196748106083	0.755472782378496	2.60693346453336	0.0211240521323033	0.222994020618835	-3.27865090023098
ncRNA_sense_ENST00000670186.1-ENSG00000288004.1:lncRNA	human	-1.53177376782983	1.29136295940505	-2.46805238877731	0.0275687537182584	0.222994020618835	-3.51444214296149
ncRNA_sense_ENST00000670287.1-ENSG00000260788.6:lncRNA	human	1.23952932951138	0.762363244491133	2.6347345616975	0.0200216953981345	0.222994020618835	-3.23100202813778
ncRNA_sense_ENST00000671394.1-ENSG00000247828.8:lncRNA	human	1.38533142712922	0.798813768895594	2.84183313607115	0.0133984815408966	0.222994020618835	-2.87224221376867
ncRNA_sense_ENST00000672730.1-ENSG00000284367.3:lncRNA	human	1.42610096326749	0.915530428874773	2.67238220392211	0.0186174732499288	0.222994020618835	-3.1662639916467
ncRNA_sense_ENST00000674024.1-ENSG00000152931.9:lncRNA	human	-1.53444631600936	0.836092491115628	-2.97345720064394	0.0103624129583383	0.222994020618835	-2.64148679800499
ncRNA_sense_ENST00000674322.1-ENSG00000255733.6:lncRNA	human	-1.72648025919436	3.47088549834641	-2.75933477682607	0.0157305897422524	0.222994020618835	-3.01588601277915
ncRNA_sense_ENST00000675503.1-ENSG00000188004.11:lncRNA	human	2.20734328518195	1.18609699220757	2.57944120675754	0.022271831150978	0.222994020618835	-3.32563202449981
ncRNA_sense_ENST00000675960.1-ENSG00000242147.3:lncRNA	human	-1.27201347735911	0.770484281453066	-2.66295751067321	0.0189597542174075	0.222994020618835	-3.18249273877298
RNAcentral_antisense_URS0000021DF8_9606:otherRNA:Homo_sapiens	human	1.1210359989984	0.732739911862887	2.44529869360924	0.028790562236652	0.222994020618835	-3.55268103504355
RNAcentral_antisense_URS000014CDF0_9606:microRNA:Homo_sapiens	human	-1.52208565546572	0.939526601924329	-2.68017229268112	0.0183390981655787	0.222994020618835	-3.15283900917105
RNAcentral_antisense_URS00001573B7_9606:otherRNA:Homo_sapiens	human	1.1210359989984	0.732739911862887	2.44529869360924	0.028790562236652	0.222994020618835	-3.55268103504355
RNAcentral_antisense_URS00001B9CE1_9606:otherRNA:Homo_sapiens	human	-1.15620997632799	0.741533406195287	-2.4489101461501	0.028593234839864	0.222994020618835	-3.54661973596774
RNAcentral_antisense_URS00002C2E4E_9606:otherRNA:Homo_sapiens	human	1.38533142712922	0.798813768895594	2.84183313607115	0.0133984815408966	0.222994020618835	-2.87224221376867
RNAcentral_antisense_URS000031A1AE_9606:asRNA:Homo_sapiens	human	-2.49064328310242	1.7441491949938	-2.74523788881629	0.0161669874714039	0.222994020618835	-3.04034130011407
RNAcentral_antisense_URS0000363D02_9606:otherRNA:Homo_sapiens	human	1.44241694568308	0.813085148534058	2.85550407776003	0.0130462616985588	0.222994020618835	-2.84835855113339
RNAcentral_antisense_URS000039D290_9606:otherRNA:Homo_sapiens	human	1.38533142712922	0.954074116820048	2.57541485151435	0.0224449097735849	0.222994020618835	-3.33250066957785
RNAcentral_antisense_URS00003C4299_9606:otherRNA:Homo_sapiens	human	1.27802435036904	0.771986999705549	2.56932830138565	0.0227090177559756	0.222994020618835	-3.34287793805272
RNAcentral_antisense_URS000040EC43_9606:otherRNA:Homo_sapiens	human	1.38533142712922	0.798813768895594	2.84183313607115	0.0133984815408966	0.222994020618835	-2.87224221376867
RNAcentral_antisense_URS000042B9AB_9606:otherRNA:Homo_sapiens	human	1.43621046936625	1.22139170029462	2.50892752142817	0.0254976993999916	0.222994020618835	-3.44545830936513
RNAcentral_antisense_URS0000443795_9606:otherRNA:Homo_sapiens	human	-1.16193289370734	0.985401830162336	-2.44679172485718	0.0287088264654456	0.222994020618835	-3.55017556631875
RNAcentral_antisense_URS000047C940_9606:snoRNA:Homo_sapiens	human	-1.29226320957725	1.04940956273793	-2.57480905064091	0.0224710631919557	0.222994020618835	-3.33353384967064
RNAcentral_antisense_URS0000488FA5_9606:otherRNA:Homo_sapiens	human	-1.22191736031948	0.864394644640065	-2.53410589147627	0.0242972954833353	0.222994020618835	-3.40278739473035
RNAcentral_antisense_URS00004CF8E9_9606:otherRNA:Homo_sapiens	human	-1.4367512003242	1.28555968690152	-2.59627994895048	0.0215618700158281	0.222994020618835	-3.29687322207981
RNAcentral_antisense_URS00004D30BF_9606:otherRNA:Homo_sapiens	human	1.69039639139832	1.06151660118253	2.8337597185957	0.0136108531138197	0.222994020618835	-2.88633665439604
RNAcentral_antisense_URS000056A77F_9606:otherRNA:Homo_sapiens	human	1.50967158261785	1.00469233124721	2.67586978607095	0.0184923418989948	0.222994020618835	-3.16025490994617
RNAcentral_antisense_URS00005D5A16_9606:otherRNA:Homo_sapiens	human	1.14859784744895	0.739630373975525	2.4718299835758	0.0273707783070688	0.222994020618835	-3.50808227047024
RNAcentral_antisense_URS0000609A79_9606:asRNA:Homo_sapiens	human	1.1210359989984	0.732739911862887	2.44529869360924	0.028790562236652	0.222994020618835	-3.55268103504355
RNAcentral_antisense_URS000060AF0D_9606:otherRNA:Homo_sapiens	human	1.33801606338201	0.78698492795879	2.7162925177369	0.0171004126071318	0.222994020618835	-3.09046639647354
RNAcentral_antisense_URS0000759CF4_9606:asRNA:Homo_sapiens	human	-1.94800603632271	1.18926823053047	-2.63955276801108	0.0198364033051921	0.222994020618835	-3.22273016630898
RNAcentral_antisense_URS000075A6C1_9606:otherRNA:Homo_sapiens	human	1.21196748106083	0.884034085408845	2.45677057199284	0.0281682125716297	0.222994020618835	-3.53341672076555
RNAcentral_antisense_URS000075A98D_9606:otherRNA:Homo_sapiens	human	-1.60766914179695	0.854398197562526	-2.88671963408838	0.0122757730851264	0.222994020618835	-2.79374612957151
RNAcentral_antisense_URS000075AF90_9606:otherRNA:Homo_sapiens	human	-1.46142791857206	0.964246350220541	-2.68977581182645	0.0180014889428801	0.222994020618835	-3.13627547584426
RNAcentral_antisense_URS000075B2AA_9606:otherRNA:Homo_sapiens	human	-1.89729237683793	1.26119295694081	-2.57403266319296	0.0225046241545442	0.222994020618835	-3.334857858445
RNAcentral_antisense_URS000075CB76_9606:snoRNA:Homo_sapiens	human	-1.69403208449149	0.87598893323616	-3.10560581449352	0.00799981390077822	0.222994020618835	-2.40836614567137
RNAcentral_antisense_URS000075DCEF_9606:otherRNA:Homo_sapiens	human	-1.15620997632799	0.741533406195287	-2.4489101461501	0.028593234839864	0.222994020618835	-3.54661973596774
RNAcentral_antisense_URS000075E368_9606:otherRNA:Homo_sapiens	human	1.1210359989984	0.732739911862887	2.44529869360924	0.028790562236652	0.222994020618835	-3.55268103504355
RNAcentral_antisense_URS000075E424_9606hsa-mir-4329	human	-1.26676990442451	0.897734691249766	-2.47782806815638	0.0270592300917456	0.222994020618835	-3.49797746138443
RNAcentral_antisense_URS000076462E_9606:otherRNA:Homo_sapiens	human	-1.42388638791284	0.808452509091498	-2.88222916023892	0.0123837904183884	0.222994020618835	-2.8016087704331
RNAcentral_antisense_URS0000772541_9606:otherRNA:Homo_sapiens	human	-1.24244598373595	0.763092408047275	-2.61199527954422	0.0209190589209044	0.222994020618835	-3.26998564434902
RNAcentral_antisense_URS0000788177_9606:asRNA:Homo_sapiens	human	-1.137924138989	0.736961946860538	-2.50710345009188	0.0255868456958652	0.222994020618835	-3.44854447321609
RNAcentral_antisense_URS00007D2C76_9606:otherRNA:Homo_sapiens	human	-1.49162463317099	0.825387070406035	-2.95473798211759	0.0107487123606269	0.222994020618835	-2.67440472402847
RNAcentral_antisense_URS00008B25C2_9606:lncRNA:Homo_sapiens	human	1.23952932951138	0.762363244491133	2.6347345616975	0.0200216953981345	0.222994020618835	-3.23100202813778
RNAcentral_antisense_URS00008B2919_9606:otherRNA:Homo_sapiens	human	1.87272728271663	2.0025443478301	2.706111598628	0.0174410552219728	0.222994020618835	-3.10806727556165
RNAcentral_antisense_URS00008B2F01_9606:otherRNA:Homo_sapiens	human	1.7758136843019	1.25592518203234	2.99352535578052	0.00996350860288052	0.222994020618835	-2.60616458572324
RNAcentral_antisense_URS00008B36DB_9606:otherRNA:Homo_sapiens	human	-1.10245895032083	0.728095649693495	-2.47222795701165	0.0273500009473082	0.222994020618835	-3.50741206474831
RNAcentral_antisense_URS00008B3EB4_9606:otherRNA:Homo_sapiens	human	1.14859784744895	0.739630373975525	2.4718299835758	0.0273707783070688	0.222994020618835	-3.50808227047024
RNAcentral_antisense_URS00008B3F0B_9606:otherRNA:Homo_sapiens	human	1.14859784744895	0.739630373975525	2.4718299835758	0.0273707783070688	0.222994020618835	-3.50808227047024
RNAcentral_antisense_URS00008B3FCD_9606:otherRNA:Homo_sapiens	human	1.33801606338201	0.78698492795879	2.7162925177369	0.0171004126071318	0.222994020618835	-3.09046639647354
RNAcentral_antisense_URS00008B4012_9606:otherRNA:Homo_sapiens	human	-1.15620997632799	0.741533406195287	-2.4489101461501	0.028593234839864	0.222994020618835	-3.54661973596774
RNAcentral_antisense_URS00008B4339_9606:otherRNA:Homo_sapiens	human	-1.69905726631633	1.22677652636258	-3.06273985400431	0.00870082463963002	0.222994020618835	-2.48411033037686
RNAcentral_antisense_URS00008B4413_9606:otherRNA:Homo_sapiens	human	1.4019213064915	1.06142500494445	2.45968550547567	0.0280121420617261	0.222994020618835	-3.52851695096348
RNAcentral_antisense_URS00008B464B_9606:otherRNA:Homo_sapiens	human	-1.22191736031948	0.757960252193158	-2.59394883594678	0.0216588337702818	0.222994020618835	-3.30085768528965
RNAcentral_antisense_URS00008B4679_9606:otherRNA:Homo_sapiens	human	1.33801606338201	1.02196489674408	2.76427745044462	0.0155803214395498	0.222994020618835	-3.00730492125345
RNAcentral_antisense_URS00008B4A39_9606:otherRNA:Homo_sapiens	human	-1.37743469724158	0.796839586423683	-2.82278472788221	0.0139048555428015	0.222994020618835	-2.90548424950324
RNAcentral_antisense_URS00008B4A76_9606:otherRNA:Homo_sapiens	human	-1.40547377791572	0.803849356592219	-2.75539011640082	0.0158515315558368	0.222994020618835	-3.02273201055663
RNAcentral_antisense_URS00008B4B93_9606:otherRNA:Homo_sapiens	human	1.38533142712922	0.798813768895594	2.84183313607115	0.0133984815408966	0.222994020618835	-2.87224221376867
RNAcentral_antisense_URS00008B4BA6_9606:otherRNA:Homo_sapiens	human	1.60957441543464	0.854874515971947	3.03602091694995	0.00916827603846571	0.222994020618835	-2.53126633828538
RNAcentral_antisense_URS00008B4C7C_9606:otherRNA:Homo_sapiens	human	-2.06525353309278	2.49890354484273	-2.65891961676595	0.0191082642099361	0.222994020618835	-3.18944126142864
RNAcentral_antisense_URS00008B4E5A_9606:otherRNA:Homo_sapiens	human	1.75161817869331	1.38006583716193	3.25751296657188	0.00593874219767883	0.222994020618835	-2.13928822554398
RNAcentral_antisense_URS00008B51BD_9606:otherRNA:Homo_sapiens	human	1.1210359989984	0.732739911862887	2.44529869360924	0.028790562236652	0.222994020618835	-3.55268103504355
RNAcentral_antisense_URS00008B5459_9606:otherRNA:Homo_sapiens	human	-1.69823412548093	0.877039443483522	-2.99794753846345	0.00987766984930536	0.222994020618835	-2.59837675803387
RNAcentral_antisense_URS00008B5539_9606:otherRNA:Homo_sapiens	human	1.38533142712922	0.798813768895594	2.84183313607115	0.0133984815408966	0.222994020618835	-2.87224221376867
RNAcentral_antisense_URS00008B56CF_9606:otherRNA:Homo_sapiens	human	1.1210359989984	0.732739911862887	2.44529869360924	0.028790562236652	0.222994020618835	-3.55268103504355
RNAcentral_antisense_URS00008B5912_9606:otherRNA:Homo_sapiens	human	-1.26030475021209	0.767557099666312	-2.65262437801606	0.0193420536642889	0.222994020618835	-3.20026885842442
RNAcentral_antisense_URS00008B647D_9606:otherRNA:Homo_sapiens	human	1.9640337592102	2.20379485760611	3.01610186527996	0.00953288029317367	0.222994020618835	-2.56638995792794
RNAcentral_antisense_URS00008B6480_9606:otherRNA:Homo_sapiens	human	-1.4545215262389	1.27175379920935	-2.71886899701762	0.0170152397650022	0.222994020618835	-3.08600967244217
RNAcentral_antisense_URS00008B6923_9606:otherRNA:Homo_sapiens	human	-1.63596193041579	0.861471394717237	-3.03010371541424	0.00927511931101579	0.222994020618835	-2.54170314412222
RNAcentral_antisense_URS00008B6DC7_9606:otherRNA:Homo_sapiens	human	-1.28967027688461	0.77489848133444	-2.53734908320784	0.0241466869554113	0.222994020618835	-3.39728147991908
RNAcentral_antisense_URS00008B6DD9_9606:otherRNA:Homo_sapiens	human	-1.22191736031948	0.757960252193158	-2.59394883594678	0.0216588337702818	0.222994020618835	-3.30085768528965
RNAcentral_antisense_URS00008B6DE4_9606:otherRNA:Homo_sapiens	human	1.1210359989984	0.732739911862887	2.44529869360924	0.028790562236652	0.222994020618835	-3.55268103504355
RNAcentral_antisense_URS00008B6EB5_9606:otherRNA:Homo_sapiens	human	1.34527898730381	0.788800658939241	2.60487628319159	0.0212079184126481	0.222994020618835	-3.2821712309576
RNAcentral_antisense_URS00008B70C3_9606:otherRNA:Homo_sapiens	human	1.38533142712922	0.798813768895594	2.84183313607115	0.0133984815408966	0.222994020618835	-2.87224221376867
RNAcentral_antisense_URS00008B7677_9606:otherRNA:Homo_sapiens	human	-1.27201347735911	0.770484281453066	-2.66295751067321	0.0189597542174075	0.222994020618835	-3.18249273877298
RNAcentral_antisense_URS00008B7C74_9606:otherRNA:Homo_sapiens	human	-1.22191736031948	0.757960252193158	-2.59394883594678	0.0216588337702818	0.222994020618835	-3.30085768528965
RNAcentral_antisense_URS00008B7E58_9606:otherRNA:Homo_sapiens	human	-1.27201347735911	0.770484281453066	-2.66295751067321	0.0189597542174075	0.222994020618835	-3.18249273877298
RNAcentral_antisense_URS00008B87AD_9606:otherRNA:Homo_sapiens	human	1.24708458131957	0.764252057443182	2.54975651912122	0.0235787674531281	0.222994020618835	-3.37619790768132
RNAcentral_antisense_URS00008B8836_9606:otherRNA:Homo_sapiens	human	1.63571283438367	2.87138146338134	3.07744027301286	0.00845380399747267	0.222994020618835	-2.45814658726056
RNAcentral_antisense_URS00008B8E21_9606:otherRNA:Homo_sapiens	human	1.82780115419931	1.15428720483038	2.69470133004185	0.017830687847613	0.222994020618835	-3.12777459799797
RNAcentral_antisense_URS00008B8F7D_9606:otherRNA:Homo_sapiens	human	1.69039639139832	0.875080009962868	3.07508701227477	0.00849287408482324	0.222994020618835	-2.46230376331564
RNAcentral_antisense_URS00008B91BA_9606:otherRNA:Homo_sapiens	human	1.53331295427302	1.07824684530376	2.99026811579311	0.0100272062414577	0.222994020618835	-2.61189987972413
RNAcentral_antisense_URS00008B92B3_9606:otherRNA:Homo_sapiens	human	-1.58080774293803	0.976244150878146	-2.91728889146943	0.0115646893129344	0.222994020618835	-2.7401658750001
RNAcentral_antisense_URS00008B9773_9606:otherRNA:Homo_sapiens	human	-1.55377906097992	0.84092567735827	-2.62003685802326	0.0205973469898162	0.222994020618835	-3.25620986964494
RNAcentral_antisense_URS00008B9896_9606:otherRNA:Homo_sapiens	human	-1.22191736031948	0.864394644640065	-2.53410589147627	0.0242972954833353	0.222994020618835	-3.40278739473035
RNAcentral_antisense_URS00008B99EA_9606:lncRNA:Homo_sapiens	human	1.37522453902596	0.796287046869778	2.82964865769554	0.0137202605120894	0.222994020618835	-2.89351072996343
RNAcentral_antisense_URS00008B9E9C_9606:otherRNA:Homo_sapiens	human	1.1210359989984	0.732739911862887	2.44529869360924	0.028790562236652	0.222994020618835	-3.55268103504355
RNAcentral_antisense_URS00008BA084_9606:otherRNA:Homo_sapiens	human	1.5113800094504	0.830325914475888	2.96799346016586	0.0104737257162322	0.222994020618835	-2.65109790571036
RNAcentral_antisense_URS00008BA313_9606:otherRNA:Homo_sapiens	human	-1.28967027688461	0.77489848133444	-2.53734908320784	0.0241466869554113	0.222994020618835	-3.39728147991908
RNAcentral_antisense_URS00008BA555_9606:otherRNA:Homo_sapiens	human	-1.15620997632799	0.741533406195287	-2.4489101461501	0.028593234839864	0.222994020618835	-3.54661973596774
RNAcentral_antisense_URS00008BA693_9606:otherRNA:Homo_sapiens	human	1.28542859431243	0.773838060691396	2.71826443009448	0.0170351882312749	0.222994020618835	-3.08705552517729
RNAcentral_antisense_URS00008BA7A3_9606:otherRNA:Homo_sapiens	human	-2.16267145517232	1.52134747385986	-3.36707672883723	0.00479035652184912	0.222994020618835	-1.94487767065466
RNAcentral_antisense_URS00008BA9BF_9606:otherRNA:Homo_sapiens	human	-1.27201347735911	0.770484281453066	-2.66295751067321	0.0189597542174075	0.222994020618835	-3.18249273877298
RNAcentral_antisense_URS00008BB388_9606:otherRNA:Homo_sapiens	human	-1.46142791857206	0.817837891756304	-2.9254353367691	0.011382141975761	0.222994020618835	-2.72587167189171
RNAcentral_antisense_URS00008BB59F_9606:otherRNA:Homo_sapiens	human	-1.5048542635045	1.19606117675199	-2.74031531139719	0.0163221433259281	0.222994020618835	-3.0488743800725
RNAcentral_antisense_URS00008BB5D6_9606:otherRNA:Homo_sapiens	human	-1.47953784636271	3.48924334930774	-2.46546690840142	0.0277050435752924	0.222994020618835	-3.51879314426457
RNAcentral_antisense_URS00008BB5E3_9606:otherRNA:Homo_sapiens	human	1.1210359989984	0.732739911862887	2.44529869360924	0.028790562236652	0.222994020618835	-3.55268103504355
RNAcentral_antisense_URS00008BBE55_9606:lncRNA:Homo_sapiens	human	1.92121361566839	2.53094508700399	3.28027837436705	0.00567936325497448	0.222994020618835	-2.09890497138187
RNAcentral_antisense_URS00008BC208_9606:otherRNA:Homo_sapiens	human	1.29644743042344	1.49033158799029	2.76789797100697	0.0154711407553451	0.222994020618835	-3.00101712863705
RNAcentral_antisense_URS00008BC2FB_9606:otherRNA:Homo_sapiens	human	1.1210359989984	0.732739911862887	2.44529869360924	0.028790562236652	0.222994020618835	-3.55268103504355
RNAcentral_antisense_URS00008BC409_9606:otherRNA:Homo_sapiens	human	-1.59251647008505	0.850610029634551	-3.04424730024578	0.00902176136597591	0.222994020618835	-2.51675263579391
RNAcentral_antisense_URS00008BC4F0_9606:otherRNA:Homo_sapiens	human	-1.77722366883523	1.43116389657629	-2.45987225000705	0.0280021717277427	0.222994020618835	-3.52820298215449
RNAcentral_antisense_URS00008BC714_9606:otherRNA:Homo_sapiens	human	1.84614735561149	1.64877118077335	2.86013348569349	0.012929062995948	0.222994020618835	-2.84026600500638
RNAcentral_antisense_URS00008BC7EA_9606:otherRNA:Homo_sapiens	human	-1.22191736031948	0.757960252193158	-2.59394883594678	0.0216588337702818	0.222994020618835	-3.30085768528965
RNAcentral_antisense_URS00008BCC02_9606:otherRNA:Homo_sapiens	human	-1.16193289370734	0.742964135540123	-2.54959414719135	0.0235861157775114	0.222994020618835	-3.37647402104525
RNAcentral_antisense_URS00008BCE20_9606:otherRNA:Homo_sapiens	human	-1.16193289370734	0.742964135540123	-2.54959414719135	0.0235861157775114	0.222994020618835	-3.37647402104525
RNAcentral_antisense_URS00008BD004_9606:otherRNA:Homo_sapiens	human	-1.46142791857206	0.817837891756304	-2.9254353367691	0.011382141975761	0.222994020618835	-2.72587167189171
RNAcentral_antisense_URS00008BD0F2_9606:otherRNA:Homo_sapiens	human	1.53829951377573	1.29751449413523	2.86728079353141	0.0127501496000274	0.222994020618835	-2.82776731640201
RNAcentral_antisense_URS00008BD21F_9606:otherRNA:Homo_sapiens	human	-1.4367512003242	1.31724192528638	-2.8060088593141	0.0143663271646809	0.222994020618835	-2.93472411513367
RNAcentral_antisense_URS00008BD340_9606:otherRNA:Homo_sapiens	human	-1.6609968797673	1.27583333089071	-2.54332418930438	0.0238715647506473	0.222994020618835	-3.38713204090178
RNAcentral_antisense_URS00008BDBFB_9606:otherRNA:Homo_sapiens	human	-1.59251647008505	1.06356869802607	-3.08351795452259	0.00835372286623366	0.222994020618835	-2.44740850655916
RNAcentral_antisense_URS00008BDCE9_9606:otherRNA:Homo_sapiens	human	1.55493242315533	1.34660318563297	2.6978298741849	0.017723020344414	0.222994020618835	-3.12237311903616
RNAcentral_antisense_URS00008BDD3D_9606:otherRNA:Homo_sapiens	human	-1.37743469724158	0.796839586423683	-2.82278472788221	0.0139048555428015	0.222994020618835	-2.90548424950324
RNAcentral_antisense_URS00008BDDF6_9606:otherRNA:Homo_sapiens	human	1.67440115325251	0.871081200426415	3.11299629106	0.00788475767405646	0.222994020618835	-2.39529697634083
RNAcentral_antisense_URS00008BDF4B_9606:otherRNA:Homo_sapiens	human	-1.48243588643328	0.823089883721608	-2.9017948325565	0.0119198804575019	0.222994020618835	-2.76733480967118
RNAcentral_antisense_URS00008BE366_9606:otherRNA:Homo_sapiens	human	-1.49162463317099	0.931821462852942	-2.85002254829204	0.0131863828145493	0.222994020618835	-2.85793755341491
RNAcentral_antisense_URS00008BE450_9606:otherRNA:Homo_sapiens	human	-1.24244598373595	0.763092408047275	-2.61199527954422	0.0209190589209044	0.222994020618835	-3.26998564434902
RNAcentral_antisense_URS00008BE6CB_9606:otherRNA:Homo_sapiens	human	1.28542859431243	0.886267681946001	2.56754003702359	0.0227871829667831	0.222994020618835	-3.34592548082132
RNAcentral_antisense_URS00008BE88F_9606:otherRNA:Homo_sapiens	human	-1.5244775574532	0.940124577421201	-2.869266606365	0.012700873673603	0.222994020618835	-2.82429367729215
RNAcentral_antisense_URS00008BE966_9606:lncRNA:Homo_sapiens	human	-1.137924138989	0.736961946860538	-2.50710345009188	0.0255868456958652	0.222994020618835	-3.44854447321609
RNAcentral_antisense_URS00008BEC5C_9606:otherRNA:Homo_sapiens	human	1.8285755549038	1.01614907678385	2.94055017263124	0.0110509403878188	0.222994020618835	-2.69933382935742
RNAcentral_antisense_URS00008BEE18_9606:otherRNA:Homo_sapiens	human	1.38533142712922	0.798813768895594	2.84183313607115	0.0133984815408966	0.222994020618835	-2.87224221376867
RNAcentral_antisense_URS00008BEF66_9606:otherRNA:Homo_sapiens	human	1.28542859431243	1.05699229324791	2.5396634323832	0.024039762722382	0.222994020618835	-3.39335113688752
RNAcentral_antisense_URS00008BF066_9606:otherRNA:Homo_sapiens	human	-1.15620997632799	0.741533406195287	-2.4489101461501	0.028593234839864	0.222994020618835	-3.54661973596774
RNAcentral_antisense_URS00008BF0C7_9606:otherRNA:Homo_sapiens	human	-1.21394332328342	0.755966742934143	-2.60777770040128	0.0210897276795575	0.222994020618835	-3.27720598693578
RNAcentral_antisense_URS00008BF4E9_9606:otherRNA:Homo_sapiens	human	1.38533142712922	0.927269461736275	2.65937442781196	0.0190914803772188	0.222994020618835	-3.188658745115
RNAcentral_antisense_URS00008BF59D_9606:otherRNA:Homo_sapiens	human	1.23952932951138	0.762363244491133	2.6347345616975	0.0200216953981345	0.222994020618835	-3.23100202813778
RNAcentral_antisense_URS00008BF5CC_9606:otherRNA:Homo_sapiens	human	1.38533142712922	0.798813768895594	2.84183313607115	0.0133984815408966	0.222994020618835	-2.87224221376867
RNAcentral_antisense_URS00008BFD4E_9606:otherRNA:Homo_sapiens	human	1.23952932951138	0.762363244491133	2.6347345616975	0.0200216953981345	0.222994020618835	-3.23100202813778
RNAcentral_antisense_URS00008BFE16_9606:otherRNA:Homo_sapiens	human	-3.24551325352721	2.77893735128293	-2.60700721213215	0.0211210515906845	0.222994020618835	-3.27852468607261
RNAcentral_antisense_URS00008BFE6A_9606:otherRNA:Homo_sapiens	human	-1.31240201495025	0.78058141585085	-2.72826938683654	0.0167079765950111	0.222994020618835	-3.0697407565391
RNAcentral_antisense_URS00008C0023_9606:otherRNA:Homo_sapiens	human	2.57513909262063	1.72663833799379	3.16734876498053	0.00708768387831121	0.222994020618835	-2.29910192059909
RNAcentral_antisense_URS00008C065C_9606:otherRNA:Homo_sapiens	human	-1.16193289370734	0.742964135540123	-2.54959414719135	0.0235861157775114	0.222994020618835	-3.37647402104525
RNAcentral_antisense_URS00008C06AB_9606:otherRNA:Homo_sapiens	human	-1.2078801702033	0.754450954664112	-2.61865148962637	0.0206524263130881	0.222994020618835	-3.25858392656343
RNAcentral_antisense_URS00008C075A_9606:otherRNA:Homo_sapiens	human	1.1210359989984	0.732739911862887	2.44529869360924	0.028790562236652	0.222994020618835	-3.55268103504355
RNAcentral_antisense_URS00008C0901_9606:otherRNA:Homo_sapiens	human	1.4019213064915	0.909485514680773	2.74617283535393	0.0161376818306785	0.222994020618835	-3.03872021984378
RNAcentral_antisense_URS00008C0BC0_9606:otherRNA:Homo_sapiens	human	1.27802435036904	0.771986999705549	2.56932830138565	0.0227090177559756	0.222994020618835	-3.34287793805272
RNAcentral_antisense_URS00008C0C6D_9606:otherRNA:Homo_sapiens	human	1.55493242315533	1.03828605684338	2.54427033113581	0.0238282779066472	0.222994020618835	-3.38552424284568
RNAcentral_antisense_URS00008C0E63_9606:lncRNA:Homo_sapiens	human	-1.73709526860165	2.07209317082336	-2.68188360500461	0.0182784897476387	0.222994020618835	-3.14988852409595
RNAcentral_antisense_URS00008C0FD3_9606:otherRNA:Homo_sapiens	human	1.1210359989984	0.732739911862887	2.44529869360924	0.028790562236652	0.222994020618835	-3.55268103504355
RNAcentral_antisense_URS00008C118F_9606:otherRNA:Homo_sapiens	human	1.38533142712922	0.798813768895594	2.84183313607115	0.0133984815408966	0.222994020618835	-2.87224221376867
RNAcentral_antisense_URS00008C11D4_9606:otherRNA:Homo_sapiens	human	-1.137924138989	0.736961946860538	-2.50710345009188	0.0255868456958652	0.222994020618835	-3.44854447321609
RNAcentral_antisense_URS00008C14D1_9606:otherRNA:Homo_sapiens	human	1.24708458131957	0.764252057443182	2.54975651912122	0.0235787674531281	0.222994020618835	-3.37619790768132
RNAcentral_antisense_URS00008C189C_9606:otherRNA:Homo_sapiens	human	-1.50853162086237	1.01449646042829	-2.61168804010298	0.0209314463898314	0.222994020618835	-3.27051173590197
RNAcentral_antisense_URS00008C18EC_9606:otherRNA:Homo_sapiens	human	1.38533142712922	0.798813768895594	2.84183313607115	0.0133984815408966	0.222994020618835	-2.87224221376867
RNAcentral_antisense_URS00008C1D6E_9606:otherRNA:Homo_sapiens	human	1.1210359989984	0.732739911862887	2.44529869360924	0.028790562236652	0.222994020618835	-3.55268103504355
RNAcentral_antisense_URS00008C2434_9606:otherRNA:Homo_sapiens	human	-2.1845029976247	1.37689178945541	-2.7301151225364	0.0166482852818451	0.222994020618835	-3.06654487744081
RNAcentral_antisense_URS00008C29EC_9606:otherRNA:Homo_sapiens	human	-1.26735411358981	0.76931944051074	-2.70074353263282	0.0176233174783644	0.222994020618835	-3.11734127516433
RNAcentral_antisense_URS00008C2C35_9606:otherRNA:Homo_sapiens	human	-1.78222431960609	3.32777742515595	-3.68924391364928	0.00255101208557895	0.222994020618835	-1.37407754730801
RNAcentral_antisense_URS00008C2C7F_9606:otherRNA:Homo_sapiens	human	1.5113800094504	0.830325914475888	2.96799346016586	0.0104737257162322	0.222994020618835	-2.65109790571036
RNAcentral_antisense_URS00008C2F31_9606:otherRNA:Homo_sapiens	human	-1.16193289370734	0.742964135540123	-2.54959414719135	0.0235861157775114	0.222994020618835	-3.37647402104525
RNAcentral_antisense_URS00008C320E_9606:otherRNA:Homo_sapiens	human	2.11161220990724	2.05606995219518	2.4897259548421	0.0264512772825755	0.222994020618835	-3.47790980517247
RNAcentral_antisense_URS00008C340A_9606:otherRNA:Homo_sapiens	human	-2.13919767127526	2.60617074054997	-3.08304218286644	0.00836151476056961	0.222994020618835	-2.44824917933032
RNAcentral_antisense_URS00008C347A_9606:otherRNA:Homo_sapiens	human	2.45258688574475	1.60785647318043	2.65446207942768	0.0192735204564105	0.222994020618835	-3.19710876141523
RNAcentral_antisense_URS00008C352B_9606:otherRNA:Homo_sapiens	human	-1.46142791857206	0.964128985689348	-2.69021947747409	0.0179860390215602	0.222994020618835	-3.13550991628826
RNAcentral_antisense_URS00008C3584_9606:otherRNA:Homo_sapiens	human	-1.31240201495025	0.78058141585085	-2.72826938683654	0.0167079765950111	0.222994020618835	-3.0697407565391
RNAcentral_antisense_URS00008C3706_9606:lncRNA:Homo_sapiens	human	-1.69794606207533	0.983401820079026	-2.96779073154804	0.0104778785579781	0.222994020618835	-2.65145447170477
RNAcentral_antisense_URS00008C374B_9606:otherRNA:Homo_sapiens	human	-1.27201347735911	0.876918673899972	-2.50338054560023	0.0257697228330768	0.222994020618835	-3.45484108929321
RNAcentral_antisense_URS00008C38E9_9606:otherRNA:Homo_sapiens	human	-1.36221924079155	1.18664895852961	-2.77986994390687	0.015115413554613	0.222994020618835	-2.98021268781232
RNAcentral_antisense_URS00008C3A52_9606:otherRNA:Homo_sapiens	human	1.1210359989984	0.732739911862887	2.44529869360924	0.028790562236652	0.222994020618835	-3.55268103504355
RNAcentral_antisense_URS00008C3D03_9606:lncRNA:Homo_sapiens	human	1.1210359989984	0.732739911862887	2.44529869360924	0.028790562236652	0.222994020618835	-3.55268103504355
RNAcentral_antisense_URS00008C3E8F_9606:otherRNA:Homo_sapiens	human	1.51475793004932	0.831170394625618	2.95731410551102	0.0106947179244456	0.222994020618835	-2.66987636557214
RNAcentral_antisense_URS00009ADB8B_9606:lncRNA:Homo_sapiens	human	3.73583588355381	2.86848702467429	3.05708137261206	0.00879780556257793	0.222994020618835	-2.49410076442746
RNAcentral_antisense_URS00009AE392_9606:lncRNA:Homo_sapiens	human	-1.98795977736706	0.949470856455054	-2.83368299340837	0.0136128871357738	0.222994020618835	-2.8864705632922
RNAcentral_antisense_URS00009AE8A2_9606:lncRNA:Homo_sapiens	human	-1.15620997632799	0.741533406195287	-2.4489101461501	0.028593234839864	0.222994020618835	-3.54661973596774
RNAcentral_antisense_URS00009AEA68_9606:otherRNA:Homo_sapiens	human	1.5113800094504	0.830325914475888	2.96799346016586	0.0104737257162322	0.222994020618835	-2.65109790571036
RNAcentral_antisense_URS00009AFEA8_9606:lncRNA:Homo_sapiens	human	-1.15620997632799	0.741533406195287	-2.4489101461501	0.028593234839864	0.222994020618835	-3.54661973596774
RNAcentral_antisense_URS00009B033E_9606:otherRNA:Homo_sapiens	human	1.14859784744895	0.739630373975525	2.4718299835758	0.0273707783070688	0.222994020618835	-3.50808227047024
RNAcentral_antisense_URS00009B200D_9606:lncRNA:Homo_sapiens	human	1.50967158261785	0.82989880776775	2.8946063060473	0.0120883006433914	0.222994020618835	-2.77993180512943
RNAcentral_antisense_URS00009B2322_9606:otherRNA:Homo_sapiens	human	1.1210359989984	0.732739911862887	2.44529869360924	0.028790562236652	0.222994020618835	-3.55268103504355
RNAcentral_antisense_URS00009B2D36_9606:lncRNA:Homo_sapiens	human	-1.27201347735911	0.770484281453066	-2.66295751067321	0.0189597542174075	0.222994020618835	-3.18249273877298
RNAcentral_antisense_URS00009B320B_9606:otherRNA:Homo_sapiens	human	1.34527898730381	0.788800658939241	2.60487628319159	0.0212079184126481	0.222994020618835	-3.2821712309576
RNAcentral_antisense_URS00009B356C_9606:lncRNA:Homo_sapiens	human	-1.27201347735911	0.770484281453066	-2.66295751067321	0.0189597542174075	0.222994020618835	-3.18249273877298
RNAcentral_antisense_URS00009B3CBC_9606:lncRNA:Homo_sapiens	human	1.1210359989984	0.732739911862887	2.44529869360924	0.028790562236652	0.222994020618835	-3.55268103504355
RNAcentral_antisense_URS00009B41C2_9606:lncRNA:Homo_sapiens	human	-1.31240201495025	0.78058141585085	-2.72826938683654	0.0167079765950111	0.222994020618835	-3.0697407565391
RNAcentral_antisense_URS00009B512E_9606:lncRNA:Homo_sapiens	human	-3.36453965572696	2.83113874954333	-2.69508049601843	0.017817605181221	0.222994020618835	-3.12712004348962
RNAcentral_antisense_URS00009B5678_9606:lncRNA:Homo_sapiens	human	1.1210359989984	0.732739911862887	2.44529869360924	0.028790562236652	0.222994020618835	-3.55268103504355
RNAcentral_antisense_URS00009B596D_9606:otherRNA:Homo_sapiens	human	-1.75952474685265	1.22111698987333	-2.99086424341949	0.0100155185068017	0.222994020618835	-2.61085029031218
RNAcentral_antisense_URS00009B7977_9606:lncRNA:Homo_sapiens	human	1.47371127289659	0.933338351592039	2.77694715021663	0.0152015141819469	0.222994020618835	-2.98529357803713
RNAcentral_antisense_URS00009B8986_9606:lncRNA:Homo_sapiens	human	1.28542859431243	1.53092419012461	2.5351775506634	0.0242474295489159	0.222994020618835	-3.40096829349584
RNAcentral_antisense_URS00009B90A0_9606:lncRNA:Homo_sapiens	human	1.1210359989984	0.732739911862887	2.44529869360924	0.028790562236652	0.222994020618835	-3.55268103504355
RNAcentral_antisense_URS00009B9EBD_9606:otherRNA:Homo_sapiens	human	1.41225093145455	1.41703041924173	2.54488655636777	0.0238001257435808	0.222994020618835	-3.38447698183473
RNAcentral_antisense_URS00009BA2BB_9606:lncRNA:Homo_sapiens	human	1.5113800094504	0.830325914475888	2.96799346016586	0.0104737257162322	0.222994020618835	-2.65109790571036
RNAcentral_antisense_URS00009BABEA_9606:lncRNA:Homo_sapiens	human	-2.35921293167825	1.51123540648476	-2.76129857880428	0.0156707169550704	0.222994020618835	-3.01247701230084
RNAcentral_antisense_URS00009BB0E4_9606:lncRNA:Homo_sapiens	human	-1.21394332328342	0.755966742934143	-2.60777770040128	0.0210897276795575	0.222994020618835	-3.27720598693578
RNAcentral_antisense_URS00009BB3CE_9606:lncRNA:Homo_sapiens	human	-1.73748268734359	1.25574655757287	-2.71087692808456	0.0172807972099169	0.222994020618835	-3.09983088107241
RNAcentral_antisense_URS00009BC133_9606:otherRNA:Homo_sapiens	human	-2.29513217676695	1.79292284566885	-3.21518914326393	0.00645285722731257	0.222994020618835	-2.21433586097865
RNAcentral_antisense_URS00009BC47A_9606:lncRNA:Homo_sapiens	human	-1.27201347735911	0.770484281453066	-2.66295751067321	0.0189597542174075	0.222994020618835	-3.18249273877298
RNAcentral_antisense_URS00009BDB07_9606:lncRNA:Homo_sapiens	human	-1.24244598373595	0.763092408047275	-2.61199527954422	0.0209190589209044	0.222994020618835	-3.26998564434902
RNAcentral_antisense_URS00009C012C_9606:lncRNA:Homo_sapiens	human	1.24708458131957	0.764252057443182	2.54975651912122	0.0235787674531281	0.222994020618835	-3.37619790768132
RNAcentral_antisense_URS00009C12BC_9606:lncRNA:Homo_sapiens	human	1.2378184924592	2.29813724358966	2.47409548158999	0.0272527032523071	0.222994020618835	-3.50426659274678
RNAcentral_antisense_URS00009C26C5_9606:otherRNA:Homo_sapiens	human	1.1210359989984	0.732739911862887	2.44529869360924	0.028790562236652	0.222994020618835	-3.55268103504355
RNAcentral_antisense_URS00009C2AEB_9606:otherRNA:Homo_sapiens	human	1.31299044276298	0.780728522804034	2.74753122807286	0.0160951957971373	0.222994020618835	-3.03636471611905
RNAcentral_antisense_URS00009C2C55_9606:lncRNA:Homo_sapiens	human	-1.15620997632799	0.741533406195287	-2.4489101461501	0.028593234839864	0.222994020618835	-3.54661973596774
RNAcentral_antisense_URS00009C3465_9606:lncRNA:Homo_sapiens	human	1.1210359989984	0.732739911862887	2.44529869360924	0.028790562236652	0.222994020618835	-3.55268103504355
RNAcentral_antisense_URS00009C4881_9606:lncRNA:Homo_sapiens	human	-1.9029111647016	1.41040874008068	-3.24225025533915	0.00611924187646627	0.222994020618835	-2.16635673959966
RNAcentral_antisense_URS00009C48F2_9606:otherRNA:Homo_sapiens	human	-1.88680888813072	2.01667641295295	-3.58250093093231	0.00314187055690551	0.222994020618835	-1.56284933483343
RNAcentral_antisense_URS00009C57D3_9606:lncRNA:Homo_sapiens	human	-1.21394332328342	0.755966742934143	-2.60777770040128	0.0210897276795575	0.222994020618835	-3.27720598693578
RNAcentral_antisense_URS00009C613F_9606:otherRNA:Homo_sapiens	human	1.33801606338201	0.893509203903401	2.6815327647125	0.0182908993284478	0.222994020618835	-3.15049344843635
RNAcentral_antisense_URS00009DD4B7_9606:otherRNA:Homo_sapiens	human	1.1210359989984	0.732739911862887	2.44529869360924	0.028790562236652	0.222994020618835	-3.55268103504355
RNAcentral_antisense_URS00009EDB44_9606:rRNA:Homo_sapiens	human	1.7412334704605	0.887789279728412	3.16895911394172	0.00706533473871923	0.222994020618835	-2.29624994145158
RNAcentral_antisense_URS0000BC99B7_9606:asRNA:Homo_sapiens	human	-1.4514771031747	0.815350187906963	-2.59909289099879	0.0214454233798532	0.222994020618835	-3.29206385015351
RNAcentral_antisense_URS0000D56CD0_9606:otherRNA:Homo_sapiens	human	-1.46142791857206	0.817837891756304	-2.9254353367691	0.011382141975761	0.222994020618835	-2.72587167189171
RNAcentral_antisense_URS0000D56ED1_9606:otherRNA:Homo_sapiens	human	-1.64607569903534	0.863999836872123	-3.07964738126158	0.00841732261979572	0.222994020618835	-2.45424730374821
RNAcentral_antisense_URS0000D56FE5_9606:otherRNA:Homo_sapiens	human	2.0517256250937	1.7535117553092	3.29648309601717	0.00550167228823161	0.222994020618835	-2.07015443262772
RNAcentral_antisense_URS0000D57260_9606:otherRNA:Homo_sapiens	human	-1.24244598373595	0.763092408047275	-2.61199527954422	0.0209190589209044	0.222994020618835	-3.26998564434902
RNAcentral_antisense_URS0000D5726B_9606:otherRNA:Homo_sapiens	human	-1.42169318417806	0.95431266662204	-2.67620118869168	0.0184804940996025	0.222994020618835	-3.15968380280018
RNAcentral_antisense_URS0000D572C9_9606:otherRNA:Homo_sapiens	human	-1.90764805490013	2.48314571210428	-2.72871755999814	0.0166934634583889	0.222994020618835	-3.06896479359138
RNAcentral_antisense_URS0000D5740E_9606:otherRNA:Homo_sapiens	human	2.54487309316083	1.08869918540349	2.61504698409363	0.0207964032690023	0.222994020618835	-3.26475923215485
RNAcentral_antisense_URS0000D57461_9606:otherRNA:Homo_sapiens	human	1.14859784744895	0.739630373975525	2.4718299835758	0.0273707783070688	0.222994020618835	-3.50808227047024
RNAcentral_antisense_URS0000D57523_9606:otherRNA:Homo_sapiens	human	-1.47370361375414	0.820906815551823	-2.9274904716346	0.0113365405915089	0.222994020618835	-2.72226462246326
RNAcentral_antisense_URS0000D57542_9606:otherRNA:Homo_sapiens	human	-1.86496078409345	1.89655554281036	-3.24555279958436	0.00607972592512398	0.222994020618835	-2.16050009706467
RNAcentral_antisense_URS0000D575EF_9606:otherRNA:Homo_sapiens	human	1.1210359989984	0.732739911862887	2.44529869360924	0.028790562236652	0.222994020618835	-3.55268103504355
RNAcentral_antisense_URS0000D575F6_9606:otherRNA:Homo_sapiens	human	-1.15620997632799	0.741533406195287	-2.4489101461501	0.028593234839864	0.222994020618835	-3.54661973596774
RNAcentral_antisense_URS0000D578B6_9606:otherRNA:Homo_sapiens	human	-1.59814109072618	2.07373141814724	-2.45677770888273	0.0281678294351562	0.222994020618835	-3.5334047266005
RNAcentral_antisense_URS0000D57958_9606:otherRNA:Homo_sapiens	human	-3.12983097904027	2.31038203442828	-2.6890368865948	0.0180272494626101	0.222994020618835	-3.13755044651742
RNAcentral_antisense_URS0000D57974_9606:otherRNA:Homo_sapiens	human	-1.27201347735911	0.770484281453066	-2.66295751067321	0.0189597542174075	0.222994020618835	-3.18249273877298
RNAcentral_antisense_URS0000D57A75_9606:otherRNA:Homo_sapiens	human	-1.24244598373595	0.763092408047275	-2.61199527954422	0.0209190589209044	0.222994020618835	-3.26998564434902
RNAcentral_antisense_URS0000D57C30_9606:otherRNA:Homo_sapiens	human	-1.46142791857206	0.817837891756304	-2.9254353367691	0.011382141975761	0.222994020618835	-2.72587167189171
RNAcentral_antisense_URS0000D57D9F_9606:otherRNA:Homo_sapiens	human	-1.27201347735911	0.770484281453066	-2.66295751067321	0.0189597542174075	0.222994020618835	-3.18249273877298
RNAcentral_antisense_URS0000D57DC4_9606:otherRNA:Homo_sapiens	human	1.60815485633916	0.854519626198078	2.67531871552426	0.018512059282814	0.222994020618835	-3.16120453216192
RNAcentral_antisense_URS0000D57E4D_9606:otherRNA:Homo_sapiens	human	-1.46765076360772	0.947954906045568	-2.54893858232011	0.0236158065666512	0.222994020618835	-3.37758875514209
RNAcentral_antisense_URS0000D57E7F_9606:otherRNA:Homo_sapiens	human	-1.47652117199705	0.821611205112552	-2.83938873554496	0.0134624359508874	0.222994020618835	-2.87651041213839
RNAcentral_antisense_URS0000D57F08_9606:otherRNA:Homo_sapiens	human	-1.37743469724158	0.796839586423683	-2.82278472788221	0.0139048555428015	0.222994020618835	-2.90548424950324
RNAcentral_antisense_URS0000D5813B_9606:otherRNA:Homo_sapiens	human	-1.24244598373595	0.763092408047275	-2.61199527954422	0.0209190589209044	0.222994020618835	-3.26998564434902
RNAcentral_antisense_URS0000D581B1_9606:microRNA:Homo_sapiens	human	-1.53426862827132	2.41726546151616	-2.91102257438268	0.0117070668888996	0.222994020618835	-2.75115674782971
RNAcentral_antisense_URS0000D58304_9606:otherRNA:Homo_sapiens	human	1.69944932470775	0.877343243290225	2.6825695502287	0.0182542508160883	0.222994020618835	-3.14870574968233
RNAcentral_antisense_URS0000D58467_9606:otherRNA:Homo_sapiens	human	2.02857149065644	1.31797077099172	2.7154734336816	0.017127576713168	0.222994020618835	-3.09188301727453
RNAcentral_antisense_URS0000D5852F_9606:otherRNA:Homo_sapiens	human	-1.10245895032083	0.728095649693495	-2.47222795701165	0.0273500009473082	0.222994020618835	-3.50741206474831
RNAcentral_antisense_URS0000D58637_9606:otherRNA:Homo_sapiens	human	1.14859784744895	0.739630373975525	2.4718299835758	0.0273707783070688	0.222994020618835	-3.50808227047024
RNAcentral_antisense_URS0000D58660_9606:otherRNA:Homo_sapiens	human	-1.16193289370734	0.742964135540123	-2.54959414719135	0.0235861157775114	0.222994020618835	-3.37647402104525
RNAcentral_antisense_URS0000D586A4_9606:otherRNA:Homo_sapiens	human	-1.29187339153378	0.775449259996733	-2.70935989809539	0.0173316586216281	0.222994020618835	-3.10245329065832
RNAcentral_antisense_URS0000D58833_9606:otherRNA:Homo_sapiens	human	2.45801762313615	2.30116427900873	3.41245817791168	0.00438260735797157	0.222994020618835	-1.86433956762906
RNAcentral_antisense_URS0000D5886F_9606:otherRNA:Homo_sapiens	human	1.38533142712922	0.960246995871324	2.53406373454756	0.0242992591275298	0.222994020618835	-3.40285894973485
RNAcentral_antisense_URS0000D5898B_9606:otherRNA:Homo_sapiens	human	-1.94700547316356	1.35861776897334	-3.55292584061177	0.0033288679185338	0.222994020618835	-1.61523312928378
RNAcentral_antisense_URS0000D58B2E_9606:otherRNA:Homo_sapiens	human	1.37522453902596	0.796287046869778	2.82964865769554	0.0137202605120894	0.222994020618835	-2.89351072996343
RNAcentral_antisense_URS0000D58BC1_9606:otherRNA:Homo_sapiens	human	-1.26676990442451	0.769173388219417	-2.52495472781334	0.0247271546859656	0.222994020618835	-3.41831154526355
RNAcentral_antisense_URS0000D58C35_9606:otherRNA:Homo_sapiens	human	1.60507800003606	0.853750412122303	3.00276760642042	0.00978494102308192	0.222994020618835	-2.58988650953983
RNAcentral_antisense_URS0000D58CB1_9606:otherRNA:Homo_sapiens	human	-1.46142791857206	0.817837891756304	-2.9254353367691	0.011382141975761	0.222994020618835	-2.72587167189171
RNAcentral_antisense_URS0000D58D09_9606:otherRNA:Homo_sapiens	human	1.27802435036904	0.771986999705549	2.56932830138565	0.0227090177559756	0.222994020618835	-3.34287793805272
RNAcentral_antisense_URS0000D58DAD_9606:otherRNA:Homo_sapiens	human	-1.15620997632799	0.741533406195287	-2.4489101461501	0.028593234839864	0.222994020618835	-3.54661973596774
RNAcentral_antisense_URS0000D58F0B_9606:otherRNA:Homo_sapiens	human	-1.34049388704135	1.17590588009936	-2.56892548057964	0.022726602470083	0.222994020618835	-3.34356447544243
RNAcentral_antisense_URS0000D59072_9606:otherRNA:Homo_sapiens	human	-1.40547377791572	0.950257815056457	-2.45424691257901	0.0283040059811583	0.222994020618835	-3.53765721724584
RNAcentral_antisense_URS0000D5908C_9606:otherRNA:Homo_sapiens	human	1.60507800003606	0.853750412122303	3.00276760642042	0.00978494102308192	0.222994020618835	-2.58988650953983
RNAcentral_antisense_URS0000D59142_9606:otherRNA:Homo_sapiens	human	1.97498593129894	0.946227394938024	3.08329495363871	0.00835737413862324	0.222994020618835	-2.44780254335342
RNAcentral_antisense_URS0000D591A5_9606:otherRNA:Homo_sapiens	human	-1.137924138989	0.736961946860538	-2.50710345009188	0.0255868456958652	0.222994020618835	-3.44854447321609
RNAcentral_antisense_URS0000D59294_9606:otherRNA:Homo_sapiens	human	1.5113800094504	0.830325914475888	2.96799346016586	0.0104737257162322	0.222994020618835	-2.65109790571036
RNAcentral_antisense_URS0000D59316_9606:otherRNA:Homo_sapiens	human	-1.20602720216929	0.753987712655612	-2.48671276450616	0.026603992228411	0.222994020618835	-3.48299497171092
RNAcentral_antisense_URS0000D5932A_9606:otherRNA:Homo_sapiens	human	1.82405054275749	1.01492794024957	3.19109103629604	0.0067652032655861	0.222994020618835	-2.25704384374468
RNAcentral_antisense_URS0000D593C1_9606:otherRNA:Homo_sapiens	human	-1.77722366883524	0.896786829322097	-3.13918214825952	0.0074901826143191	0.222994020618835	-2.3489687814613
RNAcentral_antisense_URS0000D59487_9606:otherRNA:Homo_sapiens	human	1.50967158261785	0.936333200214657	2.88174690854385	0.0123954463305546	0.222994020618835	-2.80245304793002
RNAcentral_antisense_URS0000D594C6_9606:otherRNA:Homo_sapiens	human	-1.53444631600936	1.07107245990092	-2.99848459791109	0.00986729496765948	0.222994020618835	-2.59743084933001
RNAcentral_antisense_URS0000D594D5_9606:otherRNA:Homo_sapiens	human	-1.15620997632799	0.741533406195287	-2.4489101461501	0.028593234839864	0.222994020618835	-3.54661973596774
RNAcentral_antisense_URS0000D595DD_9606:otherRNA:Homo_sapiens	human	-1.53177376782983	0.835424354070746	-2.99516360107602	0.00993162299844089	0.222994020618835	-2.60327967756882
RNAcentral_antisense_URS0000D59952_9606:otherRNA:Homo_sapiens	human	1.23952932951138	0.762363244491133	2.6347345616975	0.0200216953981345	0.222994020618835	-3.23100202813778
RNAcentral_antisense_URS0000D5995C_9606:otherRNA:Homo_sapiens	human	-1.15620997632799	0.741533406195287	-2.4489101461501	0.028593234839864	0.222994020618835	-3.54661973596774
RNAcentral_antisense_URS0000D59964_9606:otherRNA:Homo_sapiens	human	1.83478154791617	1.25925274831745	2.6274055135708	0.0203067684675415	0.222994020618835	-3.24357673645524
RNAcentral_antisense_URS0000D59C9C_9606:otherRNA:Homo_sapiens	human	-1.70455069844335	1.0876073643322	-2.75879225751295	0.0157471695498699	0.222994020618835	-3.01682768835163
RNAcentral_antisense_URS0000D59E22_9606:otherRNA:Homo_sapiens	human	-1.37743469724158	0.903363862368295	-2.69327551281195	0.0178799677050834	0.222994020618835	-3.13023578606136
RNAcentral_antisense_URS0000D59F11_9606:otherRNA:Homo_sapiens	human	1.5113800094504	0.830325914475888	2.96799346016586	0.0104737257162322	0.222994020618835	-2.65109790571036
RNAcentral_antisense_URS0000D59F74_9606:otherRNA:Homo_sapiens	human	1.65932097212284	1.22049991269905	2.95041721988322	0.0108398785833389	0.222994020618835	-2.68199853876146
RNAcentral_antisense_URS0000D59FC8_9606:otherRNA:Homo_sapiens	human	1.41147717663361	0.805350206271691	2.83383969558075	0.0136087332025797	0.222994020618835	-2.88619706937961
RNAcentral_antisense_URS0000D5A056_9606:otherRNA:Homo_sapiens	human	1.41147717663361	0.805350206271691	2.83383969558075	0.0136087332025797	0.222994020618835	-2.88619706937961
RNAcentral_antisense_URS0000D5A076_9606:otherRNA:Homo_sapiens	human	1.34766269057541	0.91795788778749	2.62186034827846	0.0205250657871088	0.222994020618835	-3.25308449753053
RNAcentral_antisense_URS0000D5A0E8_9606:otherRNA:Homo_sapiens	human	1.62616429479691	0.859021985812516	3.05682676072878	0.00880219448984435	0.222994020618835	-2.49455025182076
RNAcentral_antisense_URS0000D5A268_9606:otherRNA:Homo_sapiens	human	1.61518488813932	0.984838437178467	2.81524555132641	0.0141104174870742	0.222994020618835	-2.91862910773424
RNAcentral_antisense_URS0000D5A3DF_9606:otherRNA:Homo_sapiens	human	1.83581773064843	1.2547754610109	2.66314970028263	0.0189527136884961	0.222994020618835	-3.18216194599658
RNAcentral_antisense_URS0000D5A431_9606:otherRNA:Homo_sapiens	human	2.09651827759532	1.58609292788307	2.83754898673641	0.0135107680086839	0.222994020618835	-2.87972236146285
RNAcentral_antisense_URS0000D5A4BD_9606:microRNA:Homo_sapiens	human	1.45015816494709	1.00145704456972	2.48748840955286	0.0265646001690654	0.222994020618835	-3.4816861558838
RNAcentral_antisense_URS0000D5A5A8_9606:otherRNA:Homo_sapiens	human	2.87524055402441	1.51480585617249	3.1486316044896	0.00735267487343636	0.222994020618835	-2.33224297117971
RNAcentral_antisense_URS0000D5A69F_9606:otherRNA:Homo_sapiens	human	2.13149960321955	1.31527549986185	3.47193541523994	0.00390057150353082	0.222994020618835	-1.75881452070309
RNAcentral_antisense_URS0000D5A6AB_9606:otherRNA:Homo_sapiens	human	-4.98175511049542	4.10813534396586	-2.44605187170714	0.0287493018180356	0.222994020618835	-3.55141718517532
RNAcentral_antisense_URS0000D5A6D9_9606:otherRNA:Homo_sapiens	human	2.2839627893754	1.66667756004052	3.24783780299024	0.00605253459237448	0.222994020618835	-2.15644778745136
RNAcentral_antisense_URS0000D5A7D1_9606:otherRNA:Homo_sapiens	human	2.0517256250937	1.44826394422512	3.18099314693914	0.00690053038791383	0.222994020618835	-2.27493417898904
RNAcentral_antisense_URS0000D5A879_9606:otherRNA:Homo_sapiens	human	1.47371127289659	0.820908730337435	2.92090959231066	0.0114832022975017	0.222994020618835	-2.73381357633182
RNAcentral_antisense_URS0000D5A885_9606:otherRNA:Homo_sapiens	human	-1.5244775574532	1.09606088265336	-2.77943318613031	0.0151282493248248	0.222994020618835	-2.98097200553269
RNAcentral_antisense_URS0000D5A951_9606:otherRNA:Homo_sapiens	human	-1.15620997632799	0.741533406195287	-2.4489101461501	0.028593234839864	0.222994020618835	-3.54661973596774
RNAcentral_antisense_URS0000D5AAAC_9606:otherRNA:Homo_sapiens	human	1.67440115325251	0.871081200426415	3.11299629106	0.00788475767405646	0.222994020618835	-2.39529697634083
RNAcentral_antisense_URS0000D5AAEF_9606:otherRNA:Homo_sapiens	human	-1.10245895032083	0.728095649693495	-2.47222795701165	0.0273500009473082	0.222994020618835	-3.50741206474831
RNAcentral_antisense_URS0000D5AC0A_9606:otherRNA:Homo_sapiens	human	1.31299044276298	0.780728522804034	2.74753122807286	0.0160951957971373	0.222994020618835	-3.03636471611905
RNAcentral_antisense_URS0000D5AE1C_9606:otherRNA:Homo_sapiens	human	-1.48810643159193	0.824507520011271	-2.60791324746115	0.0210842217186609	0.222994020618835	-3.27697398548127
RNAcentral_antisense_URS0000D5AEDE_9606:otherRNA:Homo_sapiens	human	-1.40547377791572	0.932410659622568	-2.5179416665317	0.0250615260785493	0.222994020618835	-3.43019684894595
RNAcentral_antisense_URS0000D5AFAE_9606:otherRNA:Homo_sapiens	human	-1.2078801702033	0.754450954664112	-2.61865148962637	0.0206524263130881	0.222994020618835	-3.25858392656343
RNAcentral_antisense_URS0000D5B0BD_9606:otherRNA:Homo_sapiens	human	1.1210359989984	0.732739911862887	2.44529869360924	0.028790562236652	0.222994020618835	-3.55268103504355
RNAcentral_antisense_URS0000D5B1BB_9606:otherRNA:Homo_sapiens	human	-1.27201347735911	0.877008557397677	-2.50309340457395	0.0257838798916834	0.222994020618835	-3.45532661300584
RNAcentral_antisense_URS0000D5B20A_9606:otherRNA:Homo_sapiens	human	-1.69403208449149	1.39841536655406	-2.51701672446098	0.0251059492533505	0.222994020618835	-3.43176361656608
RNAcentral_antisense_URS0000D5B364_9606:otherRNA:Homo_sapiens	human	-1.55734668846945	0.841817584230651	-2.98833130604994	0.0100652727034687	0.222994020618835	-2.61530978666487
RNAcentral_antisense_URS0000D5B475_9606:otherRNA:Homo_sapiens	human	1.60957441543464	0.961308908418854	3.00638145007156	0.00971598317595654	0.222994020618835	-2.58351979389287
RNAcentral_antisense_URS0000D5B590_9606:otherRNA:Homo_sapiens	human	-1.37187595833676	0.795449901697478	-2.81522216663487	0.0141110597021079	0.222994020618835	-2.918669869074
RNAcentral_antisense_URS0000D5BA14_9606:otherRNA:Homo_sapiens	human	-1.31240201495025	0.78058141585085	-2.72826938683654	0.0167079765950111	0.222994020618835	-3.0697407565391
RNAcentral_antisense_URS0000D5BA3A_9606:otherRNA:Homo_sapiens	human	2.1811521280138	1.45617612100976	3.52246149041393	0.00353325994399698	0.222994020618835	-1.66922102246037
RNAcentral_antisense_URS0000D5BD32_9606:otherRNA:Homo_sapiens	human	1.1210359989984	0.732739911862887	2.44529869360924	0.028790562236652	0.222994020618835	-3.55268103504355
RNAcentral_antisense_URS0000D5BE27_9606:otherRNA:Homo_sapiens	human	1.28542859431243	0.773838060691396	2.71826443009448	0.0170351882312749	0.222994020618835	-3.08705552517729
RNAcentral_antisense_URS0000D5BF6A_9606:otherRNA:Homo_sapiens	human	-2.28041332295862	1.02258424285294	-3.41281749970787	0.00437952217986667	0.222994020618835	-1.86370192939511
RNAcentral_antisense_URS0000D5C06A_9606:otherRNA:Homo_sapiens	human	-1.62271318468398	0.986614901124964	-2.95691110576613	0.0107031469195098	0.222994020618835	-2.67058480420935
RNAcentral_antisense_URS0000D5C1C0_9606:otherRNA:Homo_sapiens	human	1.7758136843019	0.896434333188763	3.12067862521922	0.00776690200180994	0.222994020618835	-2.38170876205607
RNAcentral_antisense_URS0000D5C1DD_9606:otherRNA:Homo_sapiens	human	-1.36221924079155	0.928521848659252	-2.51708808249324	0.0251025193702154	0.222994020618835	-3.43164274894843
RNAcentral_antisense_URS0000D5C289_9606:otherRNA:Homo_sapiens	human	-1.64601599893593	1.92797607250188	-2.6651038079968	0.0188812724470609	0.222994020618835	-3.17879822964796
RNAcentral_antisense_URS0000D5C449_9606:otherRNA:Homo_sapiens	human	1.5113800094504	0.936850190420499	2.90279968307537	0.0118965226035178	0.222994020618835	-2.76557351886652
RNAcentral_antisense_URS0000D5C45E_9606:otherRNA:Homo_sapiens	human	-1.40528278257215	1.85890832853902	-2.47744795928469	0.0270788720623702	0.222994020618835	-3.49861805862167
RNAcentral_antisense_URS0000D5C52C_9606:otherRNA:Homo_sapiens	human	1.1210359989984	0.732739911862887	2.44529869360924	0.028790562236652	0.222994020618835	-3.55268103504355
RNAcentral_antisense_URS0000D5C76A_9606:otherRNA:Homo_sapiens	human	-1.70462302701559	0.878636668867186	-2.90453022137588	0.0118564016780334	0.222994020618835	-2.76254001357039
RNAcentral_antisense_URS0000D5C7DD_9606:otherRNA:Homo_sapiens	human	-1.26735411358981	0.76931944051074	-2.70074353263282	0.0176233174783644	0.222994020618835	-3.11734127516433
RNAcentral_antisense_URS0000D5C7EA_9606:otherRNA:Homo_sapiens	human	1.98077547907784	1.14166016742903	2.87251567186295	0.0126206548803795	0.222994020618835	-2.8186093973772
RNAcentral_antisense_URS0000D5C8F6_9606:otherRNA:Homo_sapiens	human	-2.33050232633	1.6070471685074	-3.19560832919213	0.00670552492889263	0.222994020618835	-2.24903946487453
RNAcentral_antisense_URS0000D5C986_9606:otherRNA:Homo_sapiens	human	2.68428644538072	1.33927080480056	2.96270393831618	0.0105826142926968	0.222994020618835	-2.66040015971773
RNAcentral_antisense_URS0000D5CA9D_9606:otherRNA:Homo_sapiens	human	-1.37590628429256	0.796457483186429	-2.70279925131732	0.0175533014178229	0.222994020618835	-3.11379029017314
RNAcentral_antisense_URS0000D5CC84_9606:otherRNA:Homo_sapiens	human	1.34527898730381	1.0416160288169	2.72267329819466	0.0168902334843658	0.222994020618835	-3.07942728298843
RNAcentral_antisense_URS0000D5CD6D_9606:otherRNA:Homo_sapiens	human	1.4949283768088	1.00087234533471	2.56713723166835	0.0228048254416579	0.222994020618835	-3.34661185219008
RNAcentral_antisense_URS0000D5CD70_9606:otherRNA:Homo_sapiens	human	-1.51412290698378	1.66416563853233	-3.12718927196286	0.00766839439849565	0.222994020618835	-2.37019071761805
RNAcentral_antisense_URS0000D5CDC9_9606:otherRNA:Homo_sapiens	human	-1.27201347735911	0.92574462937752	-2.44825114241275	0.0286291455475742	0.222994020618835	-3.54772600409253
RNAcentral_antisense_URS0000D5CF18_9606:otherRNA:Homo_sapiens	human	1.61518488813932	1.01771036112385	2.69640495017649	0.0177719797713568	0.222994020618835	-3.12483346115056
RNAcentral_antisense_URS0000D5D016_9606:otherRNA:Homo_sapiens	human	-1.15620997632799	1.27871090106639	-2.46178711127755	0.0279001328195247	0.222994020618835	-3.52498311595931
RNAcentral_antisense_URS0000D5D26F_9606:otherRNA:Homo_sapiens	human	1.1210359989984	0.732739911862887	2.44529869360924	0.028790562236652	0.222994020618835	-3.55268103504355
RNAcentral_antisense_URS0000D5D3BA_9606:otherRNA:Homo_sapiens	human	-1.26676990442451	0.769173388219417	-2.52495472781334	0.0247271546859656	0.222994020618835	-3.41831154526355
RNAcentral_antisense_URS0000D5D3E6_9606:otherRNA:Homo_sapiens	human	-1.94700547316356	1.41397340636724	-3.48477086327087	0.00380376154673463	0.222994020618835	-1.73604917895626
RNAcentral_antisense_URS0000D5D517_9606:otherRNA:Homo_sapiens	human	-1.59251647008505	1.23103390077277	-2.63184019872443	0.02013380881377	0.222994020618835	-3.23596911160274
RNAcentral_antisense_URS0000D5D7DB_9606:otherRNA:Homo_sapiens	human	-1.31240201495025	0.78058141585085	-2.72826938683654	0.0167079765950111	0.222994020618835	-3.0697407565391
RNAcentral_antisense_URS0000D5D89F_9606:otherRNA:Homo_sapiens	human	2.04903828227893	1.66032069976907	2.96910658090381	0.0104509526951133	0.222994020618835	-2.64914004954294
RNAcentral_antisense_URS0000D5D973_9606:otherRNA:Homo_sapiens	human	1.38533142712922	0.798813768895594	2.84183313607115	0.0133984815408966	0.222994020618835	-2.87224221376867
RNAcentral_antisense_URS0000D5D9BC_9606:otherRNA:Homo_sapiens	human	1.50967158261785	1.18406965832825	2.68843345333101	0.0180483130478395	0.222994020618835	-3.13859157005034
RNAcentral_antisense_URS0000D5DA0F_9606:otherRNA:Homo_sapiens	human	-2.71956385544403	1.67048649531031	-3.54015846658325	0.00341303225665287	0.222994020618835	-1.6378557039451
RNAcentral_antisense_URS0000D5DA11_9606:otherRNA:Homo_sapiens	human	-1.74857283840599	1.60877171174924	-2.54664558892136	0.0237199408740077	0.222994020618835	-3.3814871253386
RNAcentral_antisense_URS0000D5DA12_9606:otherRNA:Homo_sapiens	human	-2.02329894968781	1.86022741366559	-3.31477965086802	0.00530772825989589	0.222994020618835	-2.03768851657104
RNAcentral_antisense_URS0000D5DA3E_9606:otherRNA:Homo_sapiens	human	1.1210359989984	0.732739911862887	2.44529869360924	0.028790562236652	0.222994020618835	-3.55268103504355
RNAcentral_antisense_URS0000D5DAB5_9606:otherRNA:Homo_sapiens	human	-1.60766914179695	1.69677243687867	-2.60436445798641	0.0212288342975822	0.222994020618835	-3.28304696660345
RNAcentral_antisense_URS0000D5DC78_9606:otherRNA:Homo_sapiens	human	-1.44586231550686	0.995726749788799	-2.57187986960877	0.0225979365753505	0.222994020618835	-3.33852850885048
RNAcentral_antisense_URS0000D5DCB3_9606:otherRNA:Homo_sapiens	human	2.31481303188958	1.69182976475814	3.47124232316834	0.00390586919479784	0.222994020618835	-1.76004390048979
RNAcentral_antisense_URS0000D5DEBA_9606:otherRNA:Homo_sapiens	human	-1.7037724136007	1.00698531854381	-2.9868718681124	0.0100940511864879	0.222994020618835	-2.61787904658383
RNAcentral_antisense_URS0000D5DF76_9606:otherRNA:Homo_sapiens	human	-1.40656514078275	0.804122197308977	-2.71794272124283	0.017045812722379	0.222994020618835	-3.08761203363862
RNAcentral_antisense_URS0000D5DFB9_9606:otherRNA:Homo_sapiens	human	1.38533142712922	0.9603736263323	2.53355328031074	0.0243230479114233	0.222994020618835	-3.403725339671
RNAcentral_antisense_URS0000D5E060_9606:otherRNA:Homo_sapiens	human	1.4019213064915	0.989538320815327	2.4453570661624	0.0287873624609558	0.222994020618835	-3.55258308930339
RNAcentral_antisense_URS0000D5E094_9606:otherRNA:Homo_sapiens	human	1.52380599729348	1.77901807058387	2.59407948836949	0.021653388081394	0.222994020618835	-3.30063439388109
RNAcentral_antisense_URS0000D5E0B5_9606:otherRNA:Homo_sapiens	human	1.43621046936625	1.11518581204841	2.70277017783032	0.0175542897452915	0.222994020618835	-3.11384051536003
RNAcentral_antisense_URS0000D5E374_9606:otherRNA:Homo_sapiens	human	1.14859784744895	0.739630373975525	2.4718299835758	0.0273707783070688	0.222994020618835	-3.50808227047024
RNAcentral_antisense_URS0000D5E3F6_9606:otherRNA:Homo_sapiens	human	-2.45868372410828	1.77598096221984	-3.74638624421223	0.00228237076010294	0.222994020618835	-1.27325557391124
RNAcentral_antisense_URS0000D62378_9606:otherRNA:Homo_sapiens	human	-1.40547377791572	0.932305049432901	-2.51830634119655	0.0250440322564323	0.222994020618835	-3.42957907397693
RNAcentral_antisense_URS0000D628FB_9606:otherRNA:Homo_sapiens	human	-1.27201347735911	0.876918673899972	-2.50338054560023	0.0257697228330768	0.222994020618835	-3.45484108929321
RNAcentral_antisense_URS0000D6468B_9606:otherRNA:Homo_sapiens	human	-1.10245895032083	0.728095649693495	-2.47222795701165	0.0273500009473082	0.222994020618835	-3.50741206474831
RNAcentral_antisense_URS0000D6471F_9606:otherRNA:Homo_sapiens	human	-1.59251647008505	0.850610029634551	-3.04424730024578	0.00902176136597591	0.222994020618835	-2.51675263579391
RNAcentral_antisense_URS0000D6D720_9606:otherRNA:Homo_sapiens	human	1.24708458131957	0.764252057443182	2.54975651912122	0.0235787674531281	0.222994020618835	-3.37619790768132
RNAcentral_antisense_URS0000D6D746_9606:otherRNA:Homo_sapiens	human	-1.26030475021209	0.767557099666312	-2.65262437801606	0.0193420536642889	0.222994020618835	-3.20026885842442
RNAcentral_antisense_URS0000D6D9BA_9606:otherRNA:Homo_sapiens	human	1.1210359989984	0.732739911862887	2.44529869360924	0.028790562236652	0.222994020618835	-3.55268103504355
RNAcentral_antisense_URS0000D6DB6B_9606:otherRNA:Homo_sapiens	human	-1.15620997632799	0.741533406195287	-2.4489101461501	0.028593234839864	0.222994020618835	-3.54661973596774
RNAcentral_antisense_URS0000D6DB7A_9606:otherRNA:Homo_sapiens	human	-1.59251647008505	1.08705249544907	-2.45505958497629	0.0282602093009416	0.222994020618835	-3.53629184623347
RNAcentral_antisense_URS0000D6DBBB_9606:otherRNA:Homo_sapiens	human	-1.59488821912868	0.851202966895457	-3.03591577238382	0.00917016388279771	0.222994020618835	-2.53145181399568
RNAcentral_antisense_URS0000D6DD17_9606:otherRNA:Homo_sapiens	human	-1.59251647008505	0.850610029634551	-3.04424730024578	0.00902176136597591	0.222994020618835	-2.51675263579391
RNAcentral_antisense_URS0000D6DD63_9606:otherRNA:Homo_sapiens	human	-1.53177376782983	0.941948630015357	-2.91939677493772	0.0115171805066658	0.222994020618835	-2.73646787528916
RNAcentral_antisense_URS0000D6DED6_9606:otherRNA:Homo_sapiens	human	1.28542859431243	0.773838060691396	2.71826443009448	0.0170351882312749	0.222994020618835	-3.08705552517729
RNAcentral_antisense_URS0000D6DEF1_9606:otherRNA:Homo_sapiens	human	2.68708045902655	1.12425102686993	3.46018652559366	0.0039913619319256	0.222994020618835	-1.77965541001709
RNAcentral_antisense_URS0000D6E12B_9606:otherRNA:Homo_sapiens	human	1.50801534592655	2.23995271759906	3.54762894270516	0.00336352832829277	0.222994020618835	-1.62461811912954
RNAcentral_antisense_URS0000D6E1B6_9606:otherRNA:Homo_sapiens	human	1.55180108144478	0.840431182474482	2.8159738588232	0.0140904302751294	0.222994020618835	-2.91735957737113
RNAcentral_antisense_URS0000D6E341_9606:otherRNA:Homo_sapiens	human	-1.4514771031747	1.41185695174502	-2.56739742685384	0.0227934276433321	0.222994020618835	-3.3461684889825
RNAcentral_antisense_URS0000D6E4F3_9606:otherRNA:Homo_sapiens	human	-1.10245895032083	0.728095649693495	-2.47222795701165	0.0273500009473082	0.222994020618835	-3.50741206474831
RNAcentral_antisense_URS0000D6E555_9606:otherRNA:Homo_sapiens	human	-1.82968090072821	3.24810434734711	-2.80465887353327	0.0144041084828408	0.222994020618835	-2.93707558459965
RNAcentral_antisense_URS0000D6E7CF_9606:otherRNA:Homo_sapiens	human	-2.90844313481309	1.17959169581656	-3.60131382235935	0.00302848358719054	0.222994020618835	-1.52954400140198
RNAcentral_antisense_URS0000D6EC7A_9606:otherRNA:Homo_sapiens	human	-1.26735411358981	0.76931944051074	-2.70074353263282	0.0176233174783644	0.222994020618835	-3.11734127516433
RNAcentral_antisense_URS0000D6ECD1_9606:otherRNA:Homo_sapiens	human	1.41147717663361	0.805350206271691	2.83383969558075	0.0136087332025797	0.222994020618835	-2.88619706937961
RNAcentral_antisense_URS0000DB9A05_9606:otherRNA:Homo_sapiens	human	-1.27201347735911	0.770484281453066	-2.66295751067321	0.0189597542174075	0.222994020618835	-3.18249273877298
RNAcentral_antisense_URS0000DB9A53_9606:asRNA:Homo_sapiens	human	1.28542859431243	0.886267681946001	2.56754003702359	0.0227871829667831	0.222994020618835	-3.34592548082132
RNAcentral_antisense_URS0000DBA8BF_9606:otherRNA:Homo_sapiens	human	1.34527898730381	0.895324934883852	2.61814338649089	0.0206726631646306	0.222994020618835	-3.25945455909086
RNAcentral_antisense_URS0000DBB25F_9606:asRNA:Homo_sapiens	human	3.03484081463126	2.10471871302605	2.4751876085368	0.0271959575575114	0.222994020618835	-3.50242676157581
RNAcentral_antisense_URS0000E1E2A7_9606:otherRNA:Homo_sapiens	human	1.21196748106083	0.755472782378496	2.60693346453336	0.0211240521323033	0.222994020618835	-3.27865090023098
RNAcentral_antisense_URS0000E60B2F_9606:otherRNA:Homo_sapiens	human	-1.31240201495025	0.78058141585085	-2.72826938683654	0.0167079765950111	0.222994020618835	-3.0697407565391
RNAcentral_antisense_URS0000E8BE16_9606:snoRNA:Homo_sapiens	human	-1.46142791857206	1.41218068091471	-2.93414935763135	0.0111900206013949	0.222994020618835	-2.71057462860332
RNAcentral_antisense_URS0000E921C7_9606:otherRNA:Homo_sapiens	human	1.43621046936625	0.941541602822458	2.53201004358031	0.0243951041333146	0.222994020618835	-3.40634433861214
RNAcentral_antisense_URS0000E92882_9606:otherRNA:Homo_sapiens	human	1.60957441543464	0.854874515971947	3.03602091694995	0.00916827603846571	0.222994020618835	-2.53126633828538
RNAcentral_antisense_URS0000E93275_9606:otherRNA:Homo_sapiens	human	1.41147717663361	0.805350206271691	2.83383969558075	0.0136087332025797	0.222994020618835	-2.88619706937961
RNAcentral_antisense_URS0000E950F9_9606:otherRNA:Homo_sapiens	human	2.40898014458435	1.33480061421042	2.7783841103657	0.0151591239456875	0.222994020618835	-2.98279575476016
RNAcentral_antisense_URS0000E9589B_9606:otherRNA:Homo_sapiens	human	1.6408065123705	0.862682540205912	3.09848888122991	0.0081121887696733	0.222994020618835	-2.42094889013126
RNAcentral_antisense_URS0000E95C63_9606:otherRNA:Homo_sapiens	human	-1.21394332328342	0.996852057029429	-2.54973553641144	0.0235797169250406	0.222994020618835	-3.37623358906217
RNAcentral_antisense_URS0000E96C94_9606:otherRNA:Homo_sapiens	human	-1.27201347735911	0.770484281453066	-2.66295751067321	0.0189597542174075	0.222994020618835	-3.18249273877298
RNAcentral_antisense_URS0000E979CD_9606:otherRNA:Homo_sapiens	human	-1.40335776449637	1.18370747741233	-2.83134363508132	0.013675048044819	0.222994020618835	-2.89055312419896
RNAcentral_antisense_URS0000E99242_9606:otherRNA:Homo_sapiens	human	1.34766269057541	1.11815147580402	2.46795745265132	0.0275737467526562	0.222994020618835	-3.51460193386569
RNAcentral_antisense_URS0000E9B391_9606:otherRNA:Homo_sapiens	human	1.1210359989984	0.732739911862887	2.44529869360924	0.028790562236652	0.222994020618835	-3.55268103504355
RNAcentral_antisense_URS0000E9B6DB_9606:otherRNA:Homo_sapiens	human	-1.29187339153378	0.92185771846097	-2.50634826875165	0.0256238406791255	0.222994020618835	-3.44982196441917
RNAcentral_antisense_URS0000E9B7A5_9606:otherRNA:Homo_sapiens	human	-1.85880622276427	1.39113034763504	-3.40135192230464	0.00447905257103893	0.222994020618835	-1.8840487852816
RNAcentral_antisense_URS0000E9BD69_9606:otherRNA:Homo_sapiens	human	1.50967158261785	0.82989880776775	2.8946063060473	0.0120883006433914	0.222994020618835	-2.77993180512943
RNAcentral_antisense_URS0000E9BE21_9606:otherRNA:Homo_sapiens	human	-1.10245895032083	0.728095649693495	-2.47222795701165	0.0273500009473082	0.222994020618835	-3.50741206474831
RNAcentral_antisense_URS0000E9CF28_9606:otherRNA:Homo_sapiens	human	-1.27201347735911	0.770484281453066	-2.66295751067321	0.0189597542174075	0.222994020618835	-3.18249273877298
RNAcentral_antisense_URS0000E9D30C_9606:otherRNA:Homo_sapiens	human	1.38533142712922	0.798813768895594	2.84183313607115	0.0133984815408966	0.222994020618835	-2.87224221376867
RNAcentral_antisense_URS0000E9DABD_9606:otherRNA:Homo_sapiens	human	1.38533142712922	0.798813768895594	2.84183313607115	0.0133984815408966	0.222994020618835	-2.87224221376867
RNAcentral_antisense_URS0000E9E7A6_9606:otherRNA:Homo_sapiens	human	1.69908633840159	1.29101939851705	2.87339328793882	0.0125990723007555	0.222994020618835	-2.81707380148342
RNAcentral_antisense_URS0000E9E80C_9606:otherRNA:Homo_sapiens	human	-1.74854625276025	1.69647152816914	-2.5234307893271	0.0247994464429195	0.222994020618835	-3.42089509341527
RNAcentral_antisense_URS0000E9F59E_9606:otherRNA:Homo_sapiens	human	1.57620674726827	1.36186728295992	2.8375261102066	0.0135113700689265	0.222994020618835	-2.87976229825911
RNAcentral_antisense_URS0000EA0994_9606:otherRNA:Homo_sapiens	human	1.69039639139832	1.31864489263073	2.87076337071177	0.0126638567702412	0.222994020618835	-2.82167521182281
RNAcentral_antisense_URS0000EA0ACC_9606:otherRNA:Homo_sapiens	human	-1.72796061995559	1.74827694662011	-2.64377059895768	0.0196755660310805	0.222994020618835	-3.21548573824601
RNAcentral_antisense_URS0000EA0CA1_9606:otherRNA:Homo_sapiens	human	1.23952932951138	0.762363244491133	2.6347345616975	0.0200216953981345	0.222994020618835	-3.23100202813778
RNAcentral_antisense_URS0000EA0EA0_9606:otherRNA:Homo_sapiens	human	-1.137924138989	0.736961946860538	-2.50710345009188	0.0255868456958652	0.222994020618835	-3.44854447321609
RNAcentral_antisense_URS0000EA11BE_9606:otherRNA:Homo_sapiens	human	1.24708458131957	0.764252057443182	2.54975651912122	0.0235787674531281	0.222994020618835	-3.37619790768132
RNAcentral_antisense_URS0000EA3EF9_9606:otherRNA:Homo_sapiens	human	1.24708458131957	0.764252057443182	2.54975651912122	0.0235787674531281	0.222994020618835	-3.37619790768132
RNAcentral_antisense_URS0000EA526B_9606:otherRNA:Homo_sapiens	human	1.1210359989984	0.732739911862887	2.44529869360924	0.028790562236652	0.222994020618835	-3.55268103504355
RNAcentral_antisense_URS0000EA5AF3_9606:otherRNA:Homo_sapiens	human	1.1210359989984	0.732739911862887	2.44529869360924	0.028790562236652	0.222994020618835	-3.55268103504355
RNAcentral_antisense_URS0000EA6EA9_9606:otherRNA:Homo_sapiens	human	1.1210359989984	0.732739911862887	2.44529869360924	0.028790562236652	0.222994020618835	-3.55268103504355
RNAcentral_antisense_URS0000EA7616_9606:otherRNA:Homo_sapiens	human	1.62616429479691	1.64477297974364	2.63181076299319	0.0201349521306393	0.222994020618835	-3.23601961943946
RNAcentral_antisense_URS0000EA85F7_9606:otherRNA:Homo_sapiens	human	-1.26676990442451	0.897629081060098	-2.4780933554061	0.0270455295808803	0.222994020618835	-3.49753035391105
RNAcentral_antisense_URS0000EA94BB_9606:otherRNA:Homo_sapiens	human	1.51153397807357	1.71602605325856	2.59603013165772	0.0215722411620884	0.222994020618835	-3.29730027143342
RNAcentral_antisense_URS0000EA9970_9606:otherRNA:Homo_sapiens	human	-1.3203291333748	0.782563195456988	-2.55236150609994	0.0234611772480016	0.222994020618835	-3.37176741029186
RNAcentral_antisense_URS0000EA9B5B_9606:otherRNA:Homo_sapiens	human	-1.86104036125909	1.75891411461772	-2.64313259869057	0.0196998132208056	0.222994020618835	-3.21658174559103
RNAcentral_antisense_URS0000EAA242_9606:otherRNA:Homo_sapiens	human	-1.47652117199705	0.821611205112552	-2.83938873554496	0.0134624359508874	0.222994020618835	-2.87651041213839
RNAcentral_antisense_URS0000EAAA24_9606:otherRNA:Homo_sapiens	human	-1.31240201495025	0.78058141585085	-2.72826938683654	0.0167079765950111	0.222994020618835	-3.0697407565391
RNAcentral_antisense_URS0000EAAC21_9606:otherRNA:Homo_sapiens	human	-1.24244598373595	0.763092408047275	-2.61199527954422	0.0209190589209044	0.222994020618835	-3.26998564434902
RNAcentral_antisense_URS0000EAAF37_9606:otherRNA:Homo_sapiens	human	-1.15620997632799	0.741533406195287	-2.4489101461501	0.028593234839864	0.222994020618835	-3.54661973596774
RNAcentral_antisense_URS0000EAB98B_9606:otherRNA:Homo_sapiens	human	1.1210359989984	0.732739911862887	2.44529869360924	0.028790562236652	0.222994020618835	-3.55268103504355
RNAcentral_antisense_URS0000EAD15B_9606:otherRNA:Homo_sapiens	human	-1.50853162086237	0.958069510169564	-2.56644425611105	0.0228352079474614	0.222994020618835	-3.34779259336338
RNAcentral_antisense_URS0000EAD816_9606:otherRNA:Homo_sapiens	human	-1.48810643159193	0.824507520011271	-2.60791324746115	0.0210842217186609	0.222994020618835	-3.27697398548127
RNAcentral_antisense_URS0000EAE6D0_9606:otherRNA:Homo_sapiens	human	1.28542859431243	1.14088779276175	2.56563220614078	0.0228708608270719	0.222994020618835	-3.34917610316593
RNAcentral_antisense_URS0000EAEFBE_9606:otherRNA:Homo_sapiens	human	-1.58395150083972	0.954903179770124	-2.95456073118478	0.0107524373451164	0.222994020618835	-2.67471627781731
RNAcentral_antisense_URS0000EAFB35_9606:otherRNA:Homo_sapiens	human	1.51475793004932	0.977461488558662	2.69640191699788	0.0177720841296402	0.222994020618835	-3.12483869804498
RNAcentral_antisense_URS0000EAFCB5_9606:otherRNA:Homo_sapiens	human	1.87245028446998	1.20177709819462	3.26085085014945	0.00589998290021523	0.222994020618835	-2.13336780730748
RNAcentral_antisense_URS0000EB081A_9606:otherRNA:Homo_sapiens	human	1.23952932951138	0.762363244491133	2.6347345616975	0.0200216953981345	0.222994020618835	-3.23100202813778
RNAcentral_antisense_URS0000EB103E_9606:otherRNA:Homo_sapiens	human	1.1210359989984	0.732739911862887	2.44529869360924	0.028790562236652	0.222994020618835	-3.55268103504355
RNAcentral_antisense_URS0000EB14E5_9606:otherRNA:Homo_sapiens	human	-1.20602720216929	0.753987712655612	-2.48671276450616	0.026603992228411	0.222994020618835	-3.48299497171092
RNAcentral_antisense_URS0000EB19F3_9606:otherRNA:Homo_sapiens	human	1.62526219469638	0.858796460787383	2.93978478465805	0.0110674809413709	0.222994020618835	-2.70067816345896
RNAcentral_antisense_URS0000EB1A42_9606:otherRNA:Homo_sapiens	human	1.73272324007973	1.37815389320203	2.5584538689964	0.0231883697043102	0.222994020618835	-3.36140041204026
RNAcentral_antisense_URS0000EB444C_9606:otherRNA:Homo_sapiens	human	1.6408065123705	0.975112161460517	2.66322296991627	0.0189500302529408	0.222994020618835	-3.18203583421104
RNAcentral_antisense_URS0000EB4C4F_9606:otherRNA:Homo_sapiens	human	1.75922380493963	1.13623117806996	2.47031380775395	0.0274500734267471	0.222994020618835	-3.51063525512878
RNAcentral_antisense_URS0000EB4DA8_9606:otherRNA:Homo_sapiens	human	-1.10245895032083	0.728095649693495	-2.47222795701165	0.0273500009473082	0.222994020618835	-3.50741206474831
RNAcentral_antisense_URS0000EB58B0_9606:otherRNA:Homo_sapiens	human	1.37522453902596	0.926295120237387	2.6377212423862	0.0199066408452346	0.222994020618835	-3.225874989596
RNAcentral_antisense_URS0000EB5EA0_9606:otherRNA:Homo_sapiens	human	-1.24244598373595	0.763092408047275	-2.61199527954422	0.0209190589209044	0.222994020618835	-3.26998564434902
RNAcentral_antisense_URS0000EB6045_9606:otherRNA:Homo_sapiens	human	1.50967158261785	0.82989880776775	2.8946063060473	0.0120883006433914	0.222994020618835	-2.77993180512943
RNAcentral_antisense_URS0000EB71A2_9606:otherRNA:Homo_sapiens	human	-1.24244598373595	0.763092408047275	-2.61199527954422	0.0209190589209044	0.222994020618835	-3.26998564434902
RNAcentral_antisense_URS0000EB7304_9606:otherRNA:Homo_sapiens	human	1.34527898730381	1.05675816185958	2.68663285428419	0.0181113076329662	0.222994020618835	-3.14169786114429
RNAcentral_antisense_URS0000EB73B7_9606:otherRNA:Homo_sapiens	human	2.87399765916042	2.33872513552918	2.48394437593395	0.0267450458689565	0.222994020618835	-3.48766524524834
RNAcentral_antisense_URS0000EB73E2_9606:otherRNA:Homo_sapiens	human	1.38533142712922	0.9052481613425	2.73116173970419	0.016614530038873	0.222994020618835	-3.06473244526384
RNAcentral_antisense_URS0000EB7B65_9606:otherRNA:Homo_sapiens	human	1.24708458131957	0.764252057443182	2.54975651912122	0.0235787674531281	0.222994020618835	-3.37619790768132
RNAcentral_antisense_URS0000EB868F_9606:otherRNA:Homo_sapiens	human	-2.12202641382991	1.25809110302282	-2.88805354127205	0.0122438652211043	0.222994020618835	-2.79141010505849
RNAcentral_antisense_URS0000EB8E9E_9606:otherRNA:Homo_sapiens	human	-2.00999933360406	1.28206085782318	-2.99726591946638	0.00989085286609499	0.222994020618835	-2.59957724373417
RNAcentral_antisense_URS0000EBA0F9_9606:otherRNA:Homo_sapiens	human	-2.26888063597113	1.42450078776418	-3.2319563331405	0.00624406667742307	0.222994020618835	-2.18461002297175
RNAcentral_antisense_URS0000EBD009_9606:otherRNA:Homo_sapiens	human	-1.26676990442451	0.769173388219417	-2.52495472781334	0.0247271546859656	0.222994020618835	-3.41831154526355
RNAcentral_antisense_URS0000EBD9B7_9606:otherRNA:Homo_sapiens	human	1.4019213064915	0.802961238736162	2.85934008550376	0.012949075107279	0.222994020618835	-2.84165309681879
RNAcentral_antisense_URS0000EBE5F0_9606:otherRNA:Homo_sapiens	human	-0.942425627816956	4.03453009551924	-2.46481561263505	0.0277394773848763	0.222994020618835	-3.51988894537078
RNAcentral_antisense_URS0000EBFA1D_9606:otherRNA:Homo_sapiens	human	1.14859784744895	0.739630373975525	2.4718299835758	0.0273707783070688	0.222994020618835	-3.50808227047024
RNAcentral_antisense_URS0000EBFC7E_9606:otherRNA:Homo_sapiens	human	-1.59251647008505	0.850610029634551	-3.04424730024578	0.00902176136597591	0.222994020618835	-2.51675263579391
RNAcentral_antisense_URS0000EC0520_9606:otherRNA:Homo_sapiens	human	1.57620674726827	1.16795099779303	2.69164234749733	0.0179365769386282	0.222994020618835	-3.13305449845117
RNAcentral_antisense_URS0000EC0616_9606:otherRNA:Homo_sapiens	human	-1.27201347735911	0.770484281453066	-2.66295751067321	0.0189597542174075	0.222994020618835	-3.18249273877298
RNAcentral_antisense_URS0000EC1548_9606:otherRNA:Homo_sapiens	human	1.34527898730381	0.895324934883852	2.61814338649089	0.0206726631646306	0.222994020618835	-3.25945455909086
RNAcentral_antisense_URS0000EC180D_9606:otherRNA:Homo_sapiens	human	1.24708458131957	0.764252057443182	2.54975651912122	0.0235787674531281	0.222994020618835	-3.37619790768132
RNAcentral_antisense_URS0000ED2077_9606:lncRNA:Homo_sapiens	human	1.42249601274461	1.38147346985161	3.4191233627132	0.00432573352475022	0.222994020618835	-1.85251198021853
RNAcentral_antisense_URS0000EEB43B_9606:asRNA:Homo_sapiens	human	1.51475793004932	0.831170394625618	2.95731410551102	0.0106947179244456	0.222994020618835	-2.66987636557214
RNAcentral_antisense_URS0000EEBC4F_9606:otherRNA:Homo_sapiens	human	-1.21394332328342	0.755966742934143	-2.60777770040128	0.0210897276795575	0.222994020618835	-3.27720598693578
RNAcentral_antisense_URS0000EEBE56_9606:asRNA:Homo_sapiens	human	1.41147717663361	0.917779827526295	2.67083647855255	0.0186731954045893	0.222994020618835	-3.16892663411348
RNAcentral_antisense_URS0000EEC635_9606:asRNA:Homo_sapiens	human	-1.93717299385241	0.93677416057639	-3.17062543602213	0.00704228272989767	0.222994020618835	-2.2932987268019
RNAcentral_antisense_URS0000EEC97C_9606:asRNA:Homo_sapiens	human	1.69030130564367	1.10097814028357	2.63363144216705	0.0200643532524474	0.222994020618835	-3.23289528928709
RNAcentral_antisense_URS0000EECA8B_9606:otherRNA:Homo_sapiens	human	-1.137924138989	0.736961946860538	-2.50710345009188	0.0255868456958652	0.222994020618835	-3.44854447321609
RNAcentral_antisense_URS0000EECC2D_9606:otherRNA:Homo_sapiens	human	1.65932097212284	1.18283544579857	2.90503509495614	0.0118447217830437	0.222994020618835	-2.76165495127065
RNAcentral_antisense_URS0000EEECD9_9606:otherRNA:Homo_sapiens	human	-1.40656514078275	1.06113919318001	-2.83279527564129	0.0136364426647364	0.222994020618835	-2.88801985148091
RNAcentral_antisense_URS0000EEEFE5_9606:otherRNA:Homo_sapiens	human	1.60957441543464	0.854874515971947	3.03602091694995	0.00916827603846571	0.222994020618835	-2.53126633828538
RNAcentral_antisense_URS0000EEF774_9606:asRNA:Homo_sapiens	human	-1.26676990442451	0.769173388219417	-2.52495472781334	0.0247271546859656	0.222994020618835	-3.41831154526355
RNAcentral_antisense_URS0000EEFC28_9606:otherRNA:Homo_sapiens	human	-1.42296194304677	0.954512491808024	-2.67348403648798	0.0185778517866789	0.222994020618835	-3.16436575454326
RNAcentral_antisense_URS0000EF12EA_9606:otherRNA:Homo_sapiens	human	-1.27201347735911	0.770484281453066	-2.66295751067321	0.0189597542174075	0.222994020618835	-3.18249273877298
RNAcentral_antisense_URS0000EF2B6B_9606:otherRNA:Homo_sapiens	human	-1.26676990442451	1.18919701186441	-2.536836035048	0.0241704520425797	0.222994020618835	-3.39815261638807
RNAcentral_antisense_URS0000EF2C21_9606:otherRNA:Homo_sapiens	human	1.99187523210232	1.68924073475474	2.8487248892331	0.0132197698809294	0.222994020618835	-2.86020472081417
RNAcentral_antisense_URS0000EF2D55_9606:otherRNA:Homo_sapiens	human	-1.64290122459296	1.71079709848183	-3.03857643749759	0.0091225105800744	0.222994020618835	-2.52675815268805
RNAcentral_antisense_URS0000EF32CC_9606:otherRNA:Homo_sapiens	human	1.14859784744895	0.739630373975525	2.4718299835758	0.0273707783070688	0.222994020618835	-3.50808227047024
RNAcentral_antisense_URS0000EF3AEF_9606:asRNA:Homo_sapiens	human	-1.10245895032083	0.728095649693495	-2.47222795701165	0.0273500009473082	0.222994020618835	-3.50741206474831
RNAcentral_antisense_URS0000EF510E_9606:otherRNA:Homo_sapiens	human	1.51475793004932	0.831170394625618	2.95731410551102	0.0106947179244456	0.222994020618835	-2.66987636557214
RNAcentral_antisense_URS0000EF5707_9606:otherRNA:Homo_sapiens	human	-1.61395284074484	0.962403514746406	-2.82866588127568	0.0137465425927375	0.222994020618835	-2.89522544291199
RNAcentral_antisense_URS0000EF655F_9606:otherRNA:Homo_sapiens	human	1.51475793004932	1.13283920101431	2.44965954841601	0.0285524504944226	0.222994020618835	-3.54536159370098
RNAcentral_antisense_URS0000EF65C1_9606:otherRNA:Homo_sapiens	human	1.65932097212284	0.867311155143998	2.94862166586505	0.010877988129995	0.222994020618835	-2.68515377210946
RNAcentral_antisense_URS0000EF67B4_9606:otherRNA:Homo_sapiens	human	-1.41173612168305	0.805414942534052	-2.58761186976743	0.0219245591353969	0.222994020618835	-3.31168404596787
RNAcentral_antisense_URS00019C68EB_9606:otherRNA:Homo_sapiens	human	-1.26676990442451	0.769173388219417	-2.52495472781334	0.0247271546859656	0.222994020618835	-3.41831154526355
RNAcentral_antisense_URS00019C93D0_9606:otherRNA:Homo_sapiens	human	-1.29226320957725	0.7755467145076	-2.65102220442916	0.0194019963735515	0.222994020618835	-3.2030234792518
RNAcentral_antisense_URS00019DB77D_9606:otherRNA:Homo_sapiens	human	1.50967158261785	0.991458665204457	2.72366031798823	0.016857947389436	0.222994020618835	-3.07771914123369
RNAcentral_antisense_URS00019E2215_9606:otherRNA:Homo_sapiens	human	1.21196748106083	0.755472782378496	2.60693346453336	0.0211240521323033	0.222994020618835	-3.27865090023098
RNAcentral_antisense_URS00019E2DBA_9606:otherRNA:Homo_sapiens	human	-1.27201347735911	0.770484281453066	-2.66295751067321	0.0189597542174075	0.222994020618835	-3.18249273877298
RNAcentral_antisense_URS00019E7C00_9606:otherRNA:Homo_sapiens	human	-1.41173612168305	1.09250390280788	-2.55588665109203	0.0233029510000621	0.222994020618835	-3.36576978362952
RNAcentral_antisense_URS00019F0883_9606:otherRNA:Homo_sapiens	human	1.38533142712922	0.798813768895594	2.84183313607115	0.0133984815408966	0.222994020618835	-2.87224221376867
RNAcentral_antisense_URS00019FF65E_9606:otherRNA:Homo_sapiens	human	-1.20602720216929	0.860511988600223	-2.46832799990992	0.0275542632416501	0.222994020618835	-3.51397823899346
RNAcentral_antisense_URS0001BCA839_9606:otherRNA:Homo_sapiens	human	1.27802435036904	0.771986999705549	2.56932830138565	0.0227090177559756	0.222994020618835	-3.34287793805272
RNAcentral_antisense_URS0001BCA864_9606:otherRNA:Homo_sapiens	human	2.22733336506281	2.29425550914517	3.17485756862471	0.00698407162181521	0.222994020618835	-2.28580274306073
RNAcentral_antisense_URS0001BCAAB5_9606:otherRNA:Homo_sapiens	human	1.24708458131957	0.764252057443182	2.54975651912122	0.0235787674531281	0.222994020618835	-3.37619790768132
RNAcentral_antisense_URS0001BCAABD_9606:otherRNA:Homo_sapiens	human	-2.82907041303176	1.81182241329194	-2.56181328860658	0.0230392513924628	0.222994020618835	-3.35568076366348
RNAcentral_antisense_URS0001BCAB99_9606:otherRNA:Homo_sapiens	human	-1.44586231550686	0.813946490990004	-2.82353777011093	0.0138844852429128	0.222994020618835	-2.90417091054184
RNAcentral_antisense_URS0001BCAD6F_9606:otherRNA:Homo_sapiens	human	1.24708458131957	0.870776333387793	2.53143999508142	0.0244217725836508	0.222994020618835	-3.40731163400776
RNAcentral_antisense_URS0001BCAEB2_9606:otherRNA:Homo_sapiens	human	1.51475793004932	0.831170394625618	2.95731410551102	0.0106947179244456	0.222994020618835	-2.66987636557214
RNAcentral_antisense_URS0001BCAF7F_9606:otherRNA:Homo_sapiens	human	1.1210359989984	0.732739911862887	2.44529869360924	0.028790562236652	0.222994020618835	-3.55268103504355
RNAcentral_antisense_URS0001BCAFCA_9606:otherRNA:Homo_sapiens	human	-1.71916945491432	1.34385455050838	-2.59988640928042	0.0214126844912676	0.222994020618835	-3.29070688369569
RNAcentral_antisense_URS0001BCB0E7_9606:otherRNA:Homo_sapiens	human	1.73093889761263	1.80675806592231	2.91865041567614	0.0115339803845502	0.222994020618835	-2.73777731173693
RNAcentral_antisense_URS0001BCB159_9606:otherRNA:Homo_sapiens	human	1.1210359989984	0.732739911862887	2.44529869360924	0.028790562236652	0.222994020618835	-3.55268103504355
RNAcentral_antisense_URS0001BCB2B8_9606:otherRNA:Homo_sapiens	human	1.60957441543464	0.854874515971947	3.03602091694995	0.00916827603846571	0.222994020618835	-2.53126633828538
RNAcentral_antisense_URS0001BCB36B_9606:otherRNA:Homo_sapiens	human	1.34766269057541	1.2350555792403	2.51203001019301	0.025346759640784	0.222994020618835	-3.44020755606493
RNAcentral_antisense_URS0001BCB376_9606:otherRNA:Homo_sapiens	human	-1.55734668846945	1.50249071906151	-2.63701354023582	0.0199338452230278	0.222994020618835	-3.22708999514247
RNAcentral_antisense_URS0001BCB760_9606:otherRNA:Homo_sapiens	human	1.24708458131957	0.764252057443182	2.54975651912122	0.0235787674531281	0.222994020618835	-3.37619790768132
RNAcentral_antisense_URS0001BCB78D_9606:otherRNA:Homo_sapiens	human	2.80940534970656	1.15483224953993	3.70266712029209	0.00248515213194409	0.222994020618835	-1.35037739593468
RNAcentral_antisense_URS0001BCB9D3_9606:otherRNA:Homo_sapiens	human	1.14859784744895	0.739630373975525	2.4718299835758	0.0273707783070688	0.222994020618835	-3.50808227047024
RNAcentral_antisense_URS0001BCBA70_9606:otherRNA:Homo_sapiens	human	1.40192130649149	0.915390859990766	2.75104095937019	0.0159859280841869	0.222994020618835	-3.03027750464825
RNAcentral_antisense_URS0001BCBC02_9606:otherRNA:Homo_sapiens	human	-1.37743469724158	0.90327397887059	-2.69355175804062	0.017870409626538	0.222994020618835	-3.12975896757542
RNAcentral_antisense_URS0001BCBC60_9606:otherRNA:Homo_sapiens	human	1.31707479286215	1.22843351629316	2.8379141484858	0.0135011613136619	0.222994020618835	-2.87908487054316
RNAcentral_antisense_URS0001BCBFD5_9606:otherRNA:Homo_sapiens	human	-1.31240201495025	0.78058141585085	-2.72826938683654	0.0167079765950111	0.222994020618835	-3.0697407565391
RNAcentral_antisense_URS0001BCC0F2_9606:otherRNA:Homo_sapiens	human	1.38533142712922	0.798813768895594	2.84183313607115	0.0133984815408966	0.222994020618835	-2.87224221376867
RNAcentral_antisense_URS0001BCC205_9606:otherRNA:Homo_sapiens	human	-1.35134733492029	1.26924713548796	-2.54785166374136	0.0236651129620514	0.222994020618835	-3.37943678137376
RNAcentral_antisense_URS0001BCC4C5_9606:otherRNA:Homo_sapiens	human	-1.46075995504254	1.2085835354645	-2.97817247472671	0.0102672890922523	0.222994020618835	-2.63319030838681
RNAcentral_antisense_URS0001BCC8B0_9606:otherRNA:Homo_sapiens	human	1.21196748106083	0.755472782378496	2.60693346453336	0.0211240521323033	0.222994020618835	-3.27865090023098
RNAcentral_antisense_URS0001BCC8CC_9606:otherRNA:Homo_sapiens	human	1.42948315494204	0.945337827196877	2.7022273523407	0.0175727525730299	0.222994020618835	-3.11477823626038
RNAcentral_antisense_URS0001BCCCCE_9606:otherRNA:Homo_sapiens	human	-1.40547377791573	0.910283749039126	-2.59037035294844	0.0218085036004146	0.222994020618835	-3.30697225138054
RNAcentral_antisense_URS0001BCCD06_9606:otherRNA:Homo_sapiens	human	1.7758136843019	1.62476940410096	2.5298447401322	0.0244965523454396	0.222994020618835	-3.41001821157243
RNAcentral_antisense_URS0001BCCD36_9606:otherRNA:Homo_sapiens	human	-1.2078801702033	0.754450954664112	-2.61865148962637	0.0206524263130881	0.222994020618835	-3.25858392656343
RNAcentral_antisense_URS0001BCCE09_9606:otherRNA:Homo_sapiens	human	1.31299044276298	0.780728522804034	2.74753122807286	0.0160951957971373	0.222994020618835	-3.03636471611905
RNAcentral_antisense_URS0001BCCE1A_9606:otherRNA:Homo_sapiens	human	2.6436351082902	2.08398910938287	3.67453750885025	0.00262520297410218	0.222994020618835	-1.40005408370977
RNAcentral_antisense_URS0001BCD11E_9606:otherRNA:Homo_sapiens	human	1.14859784744895	0.739630373975525	2.4718299835758	0.0273707783070688	0.222994020618835	-3.50808227047024
RNAcentral_antisense_URS0001BCD1BD_9606:otherRNA:Homo_sapiens	human	-1.27201347735911	0.770484281453066	-2.66295751067321	0.0189597542174075	0.222994020618835	-3.18249273877298
RNAcentral_antisense_URS0001BCD360_9606:otherRNA:Homo_sapiens	human	-1.68724518269284	1.17596101417519	-2.99667914368002	0.00990221548630074	0.222994020618835	-2.60061066034956
RNAcentral_antisense_URS0001BCD379_9606:otherRNA:Homo_sapiens	human	-1.37743469724158	0.796839586423683	-2.82278472788221	0.0139048555428015	0.222994020618835	-2.90548424950324
RNAcentral_antisense_URS0001BCD393_9606:otherRNA:Homo_sapiens	human	1.38533142712922	0.927375071925943	2.65900315220794	0.0191051804383578	0.222994020618835	-3.18929753873019
RNAcentral_antisense_URS0001BCD5DC_9606:otherRNA:Homo_sapiens	human	1.67440115325251	0.871081200426415	3.11299629106	0.00788475767405646	0.222994020618835	-2.39529697634083
RNAcentral_antisense_URS0001BCD761_9606:otherRNA:Homo_sapiens	human	1.34766269057541	0.789396584757141	2.79894418362087	0.0145651233821274	0.222994020618835	-2.9470271563964
RNAcentral_antisense_URS0001BCD776_9606:otherRNA:Homo_sapiens	human	1.37845130845904	0.797093739228049	2.61923600198547	0.0206291699551584	0.222994020618835	-3.25758231012712
RNAcentral_antisense_URS0001BCD838_9606:otherRNA:Homo_sapiens	human	2.21611822040773	1.28537078604995	3.38078503519916	0.00466332335135775	0.222994020618835	-1.92054880928042
RNAcentral_antisense_URS0001BCD864_9606:otherRNA:Homo_sapiens	human	1.78155911473234	1.15619747447314	2.6348152566526	0.0200185783626231	0.222994020618835	-3.23086352475427
RNAcentral_antisense_URS0001BCD962_9606:otherRNA:Homo_sapiens	human	1.38533142712922	0.798813768895594	2.84183313607115	0.0133984815408966	0.222994020618835	-2.87224221376867
RNAcentral_antisense_URS0001BCDB59_9606:otherRNA:Homo_sapiens	human	-1.61395284074484	1.7415358344068	-2.49719798337484	0.0260762022770318	0.222994020618835	-3.46529120138077
RNAcentral_antisense_URS0001BCDD37_9606:otherRNA:Homo_sapiens	human	-1.46765076360772	0.819393603015219	-2.7846128682957	0.0149767092118175	0.222994020618835	-2.97196533551112
RNAcentral_antisense_URS0001BCE0C5_9606:otherRNA:Homo_sapiens	human	-1.35300591183247	0.790732390071405	-2.69020746111292	0.0179864573013628	0.222994020618835	-3.13553065132054
RNAcentral_antisense_URS0001BCE100_9606:otherRNA:Homo_sapiens	human	-1.24244598373595	0.763092408047275	-2.61199527954422	0.0209190589209044	0.222994020618835	-3.26998564434902
RNAcentral_antisense_URS0001BCE302_9606:otherRNA:Homo_sapiens	human	1.24708458131957	0.764252057443182	2.54975651912122	0.0235787674531281	0.222994020618835	-3.37619790768132
RNAcentral_antisense_URS0001BCE665_9606:otherRNA:Homo_sapiens	human	1.51475793004932	0.831170394625618	2.95731410551102	0.0106947179244456	0.222994020618835	-2.66987636557214
RNAcentral_antisense_URS0001BCE693_9606:otherRNA:Homo_sapiens	human	1.21196748106083	0.755472782378496	2.60693346453336	0.0211240521323033	0.222994020618835	-3.27865090023098
RNAcentral_antisense_URS0001BCE7E4_9606:otherRNA:Homo_sapiens	human	1.1210359989984	0.732739911862887	2.44529869360924	0.028790562236652	0.222994020618835	-3.55268103504355
RNAcentral_antisense_URS0001BCE9BC_9606:otherRNA:Homo_sapiens	human	-1.79778469686066	0.901927086328454	-3.21821942924161	0.00641461348418388	0.222994020618835	-2.20896417143201
RNAcentral_antisense_URS0001BCEA16_9606:otherRNA:Homo_sapiens	human	1.24708458131957	0.870686449890088	2.53163190318172	0.0244127914566845	0.222994020618835	-3.40698599930087
RNAcentral_antisense_URS0001BCEC96_9606:otherRNA:Homo_sapiens	human	1.43621046936624	1.24513791770833	2.55074035512639	0.0235342900406537	0.222994020618835	-3.37452478266074
RNAcentral_antisense_URS0001BCEE61_9606:otherRNA:Homo_sapiens	human	-1.42169318417806	0.807904208157803	-2.85831330736606	0.0129750189503701	0.222994020618835	-2.84344809637304
RNAcentral_antisense_URS0001BCEFBC_9606:otherRNA:Homo_sapiens	human	-1.46142791857206	1.13910935867187	-2.6604121157357	0.0190532403049076	0.222994020618835	-3.18687324237152
RNAcentral_antisense_URS0001BCF0BD_9606:otherRNA:Homo_sapiens	human	-1.66714308518346	1.06648457355581	-2.75512599858663	0.015859661680559	0.222994020618835	-3.02319031248391
RNAcentral_antisense_URS0001BCF3DB_9606:otherRNA:Homo_sapiens	human	1.92024985240842	0.932543375215392	3.31434421404771	0.00531226333650694	0.222994020618835	-2.03846120899699
RNAcentral_antisense_URS0001BCF70F_9606:otherRNA:Homo_sapiens	human	-1.77348119010079	1.28946444585693	-3.47691485714515	0.00386272315202235	0.222994020618835	-1.74998244677351
RNAcentral_antisense_URS0001BCF74D_9606:otherRNA:Homo_sapiens	human	-1.15620997632799	0.741533406195287	-2.4489101461501	0.028593234839864	0.222994020618835	-3.54661973596774
RNAcentral_antisense_URS0001BCF936_9606:otherRNA:Homo_sapiens	human	1.88865030785972	1.34317692059838	2.73790498664842	0.0163986440766571	0.222994020618835	-3.05305131085967
RNAcentral_antisense_URS0001BCFAD4_9606:otherRNA:Homo_sapiens	human	1.34766269057541	0.917852277597823	2.62223063459924	0.0205104180855896	0.222994020618835	-3.25244977287308
RNAcentral_antisense_URS0001BCFCAF_9606:otherRNA:Homo_sapiens	human	1.14859784744895	0.739630373975525	2.4718299835758	0.0273707783070688	0.222994020618835	-3.50808227047024
RNAcentral_antisense_URS0001BCFD50_9606:otherRNA:Homo_sapiens	human	-1.27201347735911	0.770484281453066	-2.66295751067321	0.0189597542174075	0.222994020618835	-3.18249273877298
RNAcentral_antisense_URS0001BCFDD2_9606:otherRNA:Homo_sapiens	human	-1.31240201495025	0.893011037105455	-2.56002694259252	0.023118428342375	0.222994020618835	-3.35872241949937
RNAcentral_antisense_URS0001BCFFA1_9606:otherRNA:Homo_sapiens	human	1.34527898730381	0.935209117403478	2.52579641371143	0.0246873142578097	0.222994020618835	-3.41688442019732
RNAcentral_antisense_URS0001BD006C_9606:otherRNA:Homo_sapiens	human	-1.68724518269284	1.20546594481895	-3.55450363405081	0.00331861350159571	0.222994020618835	-1.61243778231446
RNAcentral_antisense_URS0001BD0172_9606:otherRNA:Homo_sapiens	human	1.5113800094504	0.991885771912594	2.72046320700268	0.0169627458893734	0.222994020618835	-3.08325155409819
RNAcentral_antisense_URS0001BD0A1D_9606:otherRNA:Homo_sapiens	human	-1.27201347735911	0.770484281453066	-2.66295751067321	0.0189597542174075	0.222994020618835	-3.18249273877298
RNAcentral_antisense_URS0001BD0A33_9606:otherRNA:Homo_sapiens	human	-2.24351116030597	1.84128669613213	-2.90677462299978	0.0118045657493219	0.222994020618835	-2.75860529913827
RNAcentral_antisense_URS0001BD0AE0_9606:otherRNA:Homo_sapiens	human	3.87681114398668	3.83954721407891	2.77524479188316	0.0152518837149977	0.222994020618835	-2.98825237851127
RNAcentral_antisense_URS0001BD0BFC_9606:otherRNA:Homo_sapiens	human	1.14859784744895	0.739630373975525	2.4718299835758	0.0273707783070688	0.222994020618835	-3.50808227047024
RNAcentral_antisense_URS0001BD0C79_9606:otherRNA:Homo_sapiens	human	-1.46142791857206	0.817837891756304	-2.9254353367691	0.011382141975761	0.222994020618835	-2.72587167189171
RNAcentral_antisense_URS0001BD0E82_9606:otherRNA:Homo_sapiens	human	1.34766269057541	0.789396584757141	2.79894418362087	0.0145651233821274	0.222994020618835	-2.9470271563964
RNAcentral_antisense_URS0001BD1172_9606:otherRNA:Homo_sapiens	human	1.23952932951138	0.762363244491133	2.6347345616975	0.0200216953981345	0.222994020618835	-3.23100202813778
RNAcentral_antisense_URS0001BD1388_9606:otherRNA:Homo_sapiens	human	-1.22191736031948	0.757960252193158	-2.59394883594678	0.0216588337702818	0.222994020618835	-3.30085768528965
RNAcentral_antisense_URS0001BD138D_9606:otherRNA:Homo_sapiens	human	-1.15620997632799	0.741533406195287	-2.4489101461501	0.028593234839864	0.222994020618835	-3.54661973596774
RNAcentral_antisense_URS0001BD1391_9606:otherRNA:Homo_sapiens	human	-1.59251647008505	0.850610029634551	-3.04424730024578	0.00902176136597591	0.222994020618835	-2.51675263579391
RNAcentral_antisense_URS0001BD13BD_9606:otherRNA:Homo_sapiens	human	-1.73748268734359	0.886851583949186	-3.12484483951892	0.00770372215866287	0.222994020618835	-2.37433850964615
RNAcentral_antisense_URS0001BD142E_9606:otherRNA:Homo_sapiens	human	1.69039639139832	0.875080009962868	3.07508701227477	0.00849287408482324	0.222994020618835	-2.46230376331564
RNAcentral_antisense_URS0001BD1465_9606:otherRNA:Homo_sapiens	human	-1.31240201495025	0.78058141585085	-2.72826938683654	0.0167079765950111	0.222994020618835	-3.0697407565391
RNAcentral_antisense_URS0001BD15E2_9606:otherRNA:Homo_sapiens	human	-1.53444631600936	0.971578617463705	-2.75272484758348	0.0159337614710111	0.222994020618835	-3.02735638604518
RNAcentral_antisense_URS0001BD1637_9606:otherRNA:Homo_sapiens	human	1.1210359989984	0.732739911862887	2.44529869360924	0.028790562236652	0.222994020618835	-3.55268103504355
RNAcentral_antisense_URS0001BD169F_9606:otherRNA:Homo_sapiens	human	1.23952932951138	0.762363244491133	2.6347345616975	0.0200216953981345	0.222994020618835	-3.23100202813778
RNAcentral_antisense_URS0001BD1908_9606:otherRNA:Homo_sapiens	human	1.24708458131957	0.764252057443182	2.54975651912122	0.0235787674531281	0.222994020618835	-3.37619790768132
RNAcentral_antisense_URS0001BD1E81_9606:otherRNA:Homo_sapiens	human	2.79255122708299	2.15747148239531	3.07710775245667	0.00845931383468019	0.222994020618835	-2.45873402447109
RNAcentral_antisense_URS0001BD1EAF_9606:otherRNA:Homo_sapiens	human	1.92024985240842	1.10238040497644	2.62785314750346	0.0202892448939413	0.222994020618835	-3.24280898489614
RNAcentral_antisense_URS0001BD1FC0_9606:otherRNA:Homo_sapiens	human	1.51475793004932	0.831170394625618	2.95731410551102	0.0106947179244456	0.222994020618835	-2.66987636557214
RNAcentral_antisense_URS0001BD222C_9606:otherRNA:Homo_sapiens	human	1.14859784744895	0.739630373975525	2.4718299835758	0.0273707783070688	0.222994020618835	-3.50808227047024
RNAcentral_antisense_URS0001BD2295_9606:otherRNA:Homo_sapiens	human	2.48226032209179	1.49451295696609	3.30049735946687	0.00545852173894198	0.222994020618835	-2.06303174091322
RNAcentral_antisense_URS0001BD2332_9606:otherRNA:Homo_sapiens	human	1.14859784744895	0.739630373975525	2.4718299835758	0.0273707783070688	0.222994020618835	-3.50808227047024
RNAcentral_antisense_URS0001BD235C_9606:otherRNA:Homo_sapiens	human	1.14859784744895	0.739630373975525	2.4718299835758	0.0273707783070688	0.222994020618835	-3.50808227047024
RNAcentral_antisense_URS0001BD2526_9606:otherRNA:Homo_sapiens	human	-1.4514771031747	1.05033015669226	-2.82874471444836	0.013744432561323	0.222994020618835	-2.89508790187806
RNAcentral_antisense_URS0001BD258E_9606:otherRNA:Homo_sapiens	human	-2.21066288249503	1.00514663273704	-3.34401644580999	0.00501194278139516	0.222994020618835	-1.98580386899339
RNAcentral_antisense_URS0001BD25FD_9606:otherRNA:Homo_sapiens	human	-1.68724518269284	1.24151028785336	-2.99455677720596	0.00994342198562792	0.222994020618835	-2.60434830324359
RNAcentral_antisense_URS0001BD2886_9606:otherRNA:Homo_sapiens	human	-1.53177376782983	0.835424354070746	-2.99516360107602	0.00993162299844089	0.222994020618835	-2.60327967756882
RNAcentral_antisense_URS0001BD2954_9606:otherRNA:Homo_sapiens	human	1.5113800094504	1.18897703159827	2.67794536678033	0.0184182604605843	0.222994020618835	-3.15667776301562
RNAcentral_antisense_URS0001BD29CB_9606:otherRNA:Homo_sapiens	human	1.54046035050818	1.10311360292275	2.47081440071407	0.0274238683783795	0.222994020618835	-3.50979239801753
RNAcentral_antisense_URS0001BD2B06_9606:otherRNA:Homo_sapiens	human	-1.27201347735911	0.770484281453066	-2.66295751067321	0.0189597542174075	0.222994020618835	-3.18249273877298
RNAcentral_antisense_URS0001BD2B1A_9606:otherRNA:Homo_sapiens	human	-1.43450841424673	1.34002530594447	-2.44611051999318	0.0287460913378928	0.222994020618835	-3.55131876648335
RNAcentral_antisense_URS0001BD2CE5_9606:otherRNA:Homo_sapiens	human	1.61518488813932	0.856277134148118	3.01682389332423	0.00951941661490433	0.222994020618835	-2.56511728506694
RNAcentral_antisense_URS0001BD2E74_9606:otherRNA:Homo_sapiens	human	-1.46142791857206	0.946293584596986	-2.75474161634149	0.0158715010868483	0.222994020618835	-3.02385728202765
RNAcentral_antisense_URS0001BD3366_9606:otherRNA:Homo_sapiens	human	-1.8825938425386	1.1066828354828	-2.53981479041296	0.0240327858137603	0.222994020618835	-3.39309405526113
RNAcentral_antisense_URS0001BD359F_9606:otherRNA:Homo_sapiens	human	-1.53177376782983	0.835424354070746	-2.99516360107602	0.00993162299844089	0.222994020618835	-2.60327967756882
RNAcentral_antisense_URS0001BD377D_9606:otherRNA:Homo_sapiens	human	-1.81945016895108	2.39961888449945	-2.92885939838836	0.0113062654867481	0.222994020618835	-2.71986174387256
RNAcentral_antisense_URS0001BD3EDC_9606:otherRNA:Homo_sapiens	human	-1.39272811983126	0.800662942071103	-2.58135129567595	0.0221901749454269	0.222994020618835	-3.32237248197752
RNAcentral_antisense_URS0001BD3F21_9606:otherRNA:Homo_sapiens	human	-1.80742038343416	1.07899534699105	-2.99317505511349	0.00997033972817377	0.222994020618835	-2.60678142914473
RNAcentral_antisense_URS0001BD4108_9606:otherRNA:Homo_sapiens	human	1.82748263678828	1.21157897047556	3.09729618665778	0.00813117406819892	0.222994020618835	-2.42305731065737
RNAcentral_antisense_URS0001BD411C_9606:otherRNA:Homo_sapiens	human	-1.59251647008505	0.850610029634551	-3.04424730024578	0.00902176136597591	0.222994020618835	-2.51675263579391
RNAcentral_antisense_URS0001BD451D_9606:otherRNA:Homo_sapiens	human	1.38533142712922	0.798813768895594	2.84183313607115	0.0133984815408966	0.222994020618835	-2.87224221376867
RNAcentral_antisense_URS0001BD45EA_9606:otherRNA:Homo_sapiens	human	-2.46026950567562	1.33133135286522	-3.18046367949025	0.00690770008982489	0.222994020618835	-2.27587213189109
RNAcentral_antisense_URS0001BD4890_9606:otherRNA:Homo_sapiens	human	2.00187678739008	1.51220800894418	2.57099636851937	0.0226363398096283	0.222994020618835	-3.3400346761436
RNAcentral_antisense_URS0001BD49EC_9606:otherRNA:Homo_sapiens	human	1.21196748106083	0.755472782378496	2.60693346453336	0.0211240521323033	0.222994020618835	-3.27865090023098
RNAcentral_antisense_URS0001BD4BFD_9606:otherRNA:Homo_sapiens	human	-1.137924138989	0.955825960562048	-2.47072845706231	0.0274283656518606	0.222994020618835	-3.50993710684988
RNAcentral_antisense_URS0001BD4E74_9606:otherRNA:Homo_sapiens	human	1.75922380493963	1.03869532181243	3.02647912480624	0.00934117469426275	0.222994020618835	-2.54809502899527
RNAcentral_antisense_URS0001BD4F28_9606:otherRNA:Homo_sapiens	human	1.73900091835473	1.06202466518143	2.90852696783992	0.0117642494334706	0.222994020618835	-2.75553287374621
RNAcentral_antisense_URS0001BD5017_9606:otherRNA:Homo_sapiens	human	-1.137924138989	0.736961946860538	-2.50710345009188	0.0255868456958652	0.222994020618835	-3.44854447321609
RNAcentral_antisense_URS0001BD51CE_9606:otherRNA:Homo_sapiens	human	-1.7640969704021	1.04876550263827	-2.95760294148617	0.0106886807698359	0.222994020618835	-2.66936860829077
RNAcentral_antisense_URS0001BD5250_9606:otherRNA:Homo_sapiens	human	-1.97689752187171	1.47893676844307	-3.20843478927828	0.00653892195076879	0.222994020618835	-2.22630811834492
RNAcentral_antisense_URS0001BD5263_9606:otherRNA:Homo_sapiens	human	1.31299044276298	0.780728522804034	2.74753122807286	0.0160951957971373	0.222994020618835	-3.03636471611905
RNAcentral_antisense_URS0001BD5285_9606:otherRNA:Homo_sapiens	human	-1.46142791857206	0.930267513010908	-2.49620312982949	0.0261258447172434	0.222994020618835	-3.46697198850382
RNAcentral_antisense_URS0001BD5308_9606:otherRNA:Homo_sapiens	human	-1.28967027688461	0.77489848133444	-2.53734908320784	0.0241466869554113	0.222994020618835	-3.39728147991908
RNAcentral_antisense_URS0001BD535D_9606:otherRNA:Homo_sapiens	human	-1.40547377791572	0.932410659622568	-2.5179416665317	0.0250615260785493	0.222994020618835	-3.43019684894595
RNAcentral_antisense_URS0001BD53EC_9606:otherRNA:Homo_sapiens	human	-1.137924138989	0.736961946860538	-2.50710345009188	0.0255868456958652	0.222994020618835	-3.44854447321609
RNAcentral_antisense_URS0001BD5705_9606:otherRNA:Homo_sapiens	human	1.60957441543464	1.33916969964728	2.65460621963354	0.0192681550342123	0.222994020618835	-3.19686087502241
RNAcentral_antisense_URS0001BD5715_9606:otherRNA:Homo_sapiens	human	-1.27201347735911	0.877008557397677	-2.50309340457395	0.0257838798916834	0.222994020618835	-3.45532661300584
RNAcentral_antisense_URS0001BD59C1_9606:otherRNA:Homo_sapiens	human	-1.62740210369182	1.06626220986775	-2.68107515806889	0.0183070976602028	0.222994020618835	-3.15128243137703
RNAcentral_antisense_URS0001BD5BBB_9606:otherRNA:Homo_sapiens	human	-1.96649937824175	2.29577762401123	-3.22388967272825	0.00634365924085335	0.222994020618835	-2.19891201928485
RNAcentral_antisense_URS0001BD5CF6_9606:otherRNA:Homo_sapiens	human	1.27802435036904	0.771986999705549	2.56932830138565	0.0227090177559756	0.222994020618835	-3.34287793805272
RNAcentral_antisense_URS0001BD5F2B_9606:otherRNA:Homo_sapiens	human	1.23952932951138	0.762363244491133	2.6347345616975	0.0200216953981345	0.222994020618835	-3.23100202813778
RNAcentral_antisense_URS0001BD62EB_9606:otherRNA:Homo_sapiens	human	-1.49797212909101	0.973382402850278	-2.70096135495248	0.0176158857689063	0.222994020618835	-3.11696504651531
RNAcentral_antisense_URS0001BD65A8_9606:otherRNA:Homo_sapiens	human	1.43621046936625	0.81153352945485	2.7734167623094	0.0153061533803836	0.222994020618835	-2.99142917145732
RNAcentral_antisense_URS0001BD65C1_9606:otherRNA:Homo_sapiens	human	-1.27201347735911	0.770484281453066	-2.66295751067321	0.0189597542174075	0.222994020618835	-3.18249273877298
RNAcentral_antisense_URS0001BD6679_9606:otherRNA:Homo_sapiens	human	1.33801606338201	0.78698492795879	2.7162925177369	0.0171004126071318	0.222994020618835	-3.09046639647354
RNAcentral_antisense_URS0001BD67CE_9606:otherRNA:Homo_sapiens	human	1.1210359989984	0.732739911862887	2.44529869360924	0.028790562236652	0.222994020618835	-3.55268103504355
RNAcentral_antisense_URS0001BD68AB_9606:otherRNA:Homo_sapiens	human	-1.40547377791572	0.959109704516673	-2.61109673856286	0.0209553068428069	0.222994020618835	-3.2715241840198
RNAcentral_antisense_URS0001BD6A2D_9606:otherRNA:Homo_sapiens	human	-1.37743469724158	0.796839586423683	-2.82278472788221	0.0139048555428015	0.222994020618835	-2.90548424950324
RNAcentral_antisense_URS0001BD6A37_9606:otherRNA:Homo_sapiens	human	1.42948315494204	0.8098517008488	2.89137096738692	0.0121648638610986	0.222994020618835	-2.78559961325232
RNAcentral_antisense_URS0001BD6ADE_9606:otherRNA:Homo_sapiens	human	1.4949283768088	0.972621464779726	2.63910967945875	0.0198533733187606	0.222994020618835	-3.22349102514085
RNAcentral_antisense_URS0001BD6B92_9606:otherRNA:Homo_sapiens	human	-1.27201347735911	0.770484281453066	-2.66295751067321	0.0189597542174075	0.222994020618835	-3.18249273877298
RNAcentral_antisense_URS0001BD6F29_9606:otherRNA:Homo_sapiens	human	-1.53599511538357	1.20592630808481	-3.00249200339486	0.00979021979827158	0.222994020618835	-2.59037201473773
RNAcentral_antisense_URS0001BD70D1_9606:otherRNA:Homo_sapiens	human	1.21196748106083	0.883928475219177	2.45712592264829	0.0281491420050368	0.222994020618835	-3.5328195088592
RNAcentral_antisense_URS0001BD71BB_9606:otherRNA:Homo_sapiens	human	1.41147717663361	0.933805899112372	2.72410383493534	0.0168434592503206	0.222994020618835	-3.07695154142911
RNAcentral_antisense_URS0001BD7284_9606:otherRNA:Homo_sapiens	human	1.43621046936625	0.81153352945485	2.7734167623094	0.0153061533803836	0.222994020618835	-2.99142917145732
RNAcentral_antisense_URS0001BD75DE_9606:otherRNA:Homo_sapiens	human	1.7412334704605	0.887789279728412	3.16895911394172	0.00706533473871923	0.222994020618835	-2.29624994145158
RNAcentral_antisense_URS0001BD76C3_9606:otherRNA:Homo_sapiens	human	1.34527898730381	1.09664234437921	2.66302112202809	0.0189574236458178	0.222994020618835	-3.18238325290281
RNAcentral_antisense_URS0001BD78D6_9606:otherRNA:Homo_sapiens	human	-1.46142791857206	1.01505578190296	-2.48266430878879	0.0268105096757352	0.222994020618835	-3.48982414865087
RNAcentral_antisense_URS0001BD7950_9606:otherRNA:Homo_sapiens	human	-1.29187339153378	0.775449259996733	-2.70935989809539	0.0173316586216281	0.222994020618835	-3.10245329065832
RNAcentral_antisense_URS0001BD79D7_9606:otherRNA:Homo_sapiens	human	1.4949283768088	0.826213006315489	2.65587276398513	0.0192210719752791	0.222994020618835	-3.19468257423436
RNAcentral_antisense_URS0001BD79F4_9606:otherRNA:Homo_sapiens	human	1.1210359989984	0.732739911862887	2.44529869360924	0.028790562236652	0.222994020618835	-3.55268103504355
RNAcentral_antisense_URS0001BD7A0F_9606:otherRNA:Homo_sapiens	human	-1.60832166287367	0.854561327831706	-2.77778736360891	0.0151767138807195	0.222994020618835	-2.98383309451061
RNAcentral_antisense_URS0001BD7B3A_9606:otherRNA:Homo_sapiens	human	-1.31240201495025	0.78058141585085	-2.72826938683654	0.0167079765950111	0.222994020618835	-3.0697407565391
RNAcentral_antisense_URS0001BD7CD4_9606:otherRNA:Homo_sapiens	human	1.24708458131957	0.764252057443182	2.54975651912122	0.0235787674531281	0.222994020618835	-3.37619790768132
RNAcentral_antisense_URS0001BD8034_9606:otherRNA:Homo_sapiens	human	1.53089887369078	0.835205630535984	2.66353095710157	0.018938754531019	0.222994020618835	-3.1815057165689
RNAcentral_antisense_URS0001BD813B_9606:otherRNA:Homo_sapiens	human	-1.29226320957725	1.01052668329289	-2.7002353791046	0.0176406666428315	0.222994020618835	-3.11821894327161
RNAcentral_antisense_URS0001BD834B_9606:otherRNA:Homo_sapiens	human	-1.27201347735911	0.877008557397677	-2.50309340457395	0.0257838798916834	0.222994020618835	-3.45532661300584
RNAcentral_antisense_URS0001BD8612_9606:otherRNA:Homo_sapiens	human	-1.27201347735911	0.770484281453066	-2.66295751067321	0.0189597542174075	0.222994020618835	-3.18249273877298
RNAcentral_antisense_URS0001BD869E_9606:otherRNA:Homo_sapiens	human	1.34527898730381	0.788800658939241	2.60487628319159	0.0212079184126481	0.222994020618835	-3.2821712309576
RNAcentral_antisense_URS0001BD86E6_9606:otherRNA:Homo_sapiens	human	1.5113800094504	0.830325914475888	2.96799346016586	0.0104737257162322	0.222994020618835	-2.65109790571036
RNAcentral_antisense_URS0001BD879D_9606:otherRNA:Homo_sapiens	human	-1.5244775574532	1.04038060056741	-2.5622282680743	0.0230208955809313	0.222994020618835	-3.35497407824723
RNAcentral_antisense_URS0001BD87A2_9606:otherRNA:Homo_sapiens	human	1.34766269057541	0.901826206011745	2.67018317638145	0.0186967951298971	0.222994020618835	-3.17005188508786
RNAcentral_antisense_URS0001BD88DE_9606:otherRNA:Homo_sapiens	human	1.46086959938234	0.817698311958873	2.6471554527514	0.0195474083591163	0.222994020618835	-3.20966980514778
RNAcentral_antisense_URS0001BD8AFE_9606:otherRNA:Homo_sapiens	human	-1.27201347735911	0.770484281453066	-2.66295751067321	0.0189597542174075	0.222994020618835	-3.18249273877298
RNAcentral_antisense_URS0001BD8C41_9606:otherRNA:Homo_sapiens	human	1.38533142712922	1.05583076476662	2.68505521677389	0.0181666776274571	0.222994020618835	-3.14441908897338
RNAcentral_antisense_URS0001BD8DC5_9606:otherRNA:Homo_sapiens	human	-1.16193289370734	0.742964135540123	-2.54959414719135	0.0235861157775114	0.222994020618835	-3.37647402104525
RNAcentral_antisense_URS0001BD8E36_9606:otherRNA:Homo_sapiens	human	-1.41173612168305	0.805414942534052	-2.58761186976743	0.0219245591353969	0.222994020618835	-3.31168404596787
RNAcentral_antisense_URS0001BD8FE5_9606:otherRNA:Homo_sapiens	human	-1.21394332328342	0.755966742934143	-2.60777770040128	0.0210897276795575	0.222994020618835	-3.27720598693578
RNAcentral_antisense_URS0001BD90AC_9606:otherRNA:Homo_sapiens	human	1.62616429479691	1.3770289950665	2.46365150671183	0.0278011255099108	0.222994020618835	-3.52184730687019
RNAcentral_antisense_URS0001BD90B5_9606:otherRNA:Homo_sapiens	human	2.10473920109015	1.08518998833044	3.38968115605797	0.00458270056869133	0.222994020618835	-1.90476064071769
RNAcentral_antisense_URS0001BD93B7_9606:otherRNA:Homo_sapiens	human	-1.42388638791284	0.808452509091498	-2.88222916023892	0.0123837904183884	0.222994020618835	-2.8016087704331
RNAcentral_antisense_URS0001BD953D_9606:otherRNA:Homo_sapiens	human	1.1210359989984	0.732739911862887	2.44529869360924	0.028790562236652	0.222994020618835	-3.55268103504355
RNAcentral_antisense_URS0001BD96E5_9606:otherRNA:Homo_sapiens	human	-1.15620997632799	0.741533406195287	-2.4489101461501	0.028593234839864	0.222994020618835	-3.54661973596774
RNAcentral_antisense_URS0001BD9876_9606:otherRNA:Homo_sapiens	human	-1.42388638791284	1.17227492439883	-2.46174778323808	0.0279022249395893	0.222994020618835	-3.52504925501393
RNAcentral_antisense_URS0001BD9D0D_9606:otherRNA:Homo_sapiens	human	-2.20482206730975	2.07256582424701	-2.88762836449671	0.0122540268348174	0.222994020618835	-2.79215472223036
RNAcentral_antisense_URS0001BDA050_9606:otherRNA:Homo_sapiens	human	1.38533142712922	0.798813768895594	2.84183313607115	0.0133984815408966	0.222994020618835	-2.87224221376867
RNAcentral_antisense_URS0001BDA1F2_9606:otherRNA:Homo_sapiens	human	-1.82903461358832	0.909739565510367	-3.23828019765894	0.00616708483164796	0.222994020618835	-2.17339679201568
RNAcentral_antisense_URS0001BDA2D0_9606:otherRNA:Homo_sapiens	human	1.1210359989984	0.732739911862887	2.44529869360924	0.028790562236652	0.222994020618835	-3.55268103504355
RNAcentral_antisense_URS0001BDA301_9606:otherRNA:Homo_sapiens	human	1.1210359989984	0.732739911862887	2.44529869360924	0.028790562236652	0.222994020618835	-3.55268103504355
RNAcentral_antisense_URS0001BDA5B9_9606:otherRNA:Homo_sapiens	human	1.24708458131957	0.764252057443182	2.54975651912122	0.0235787674531281	0.222994020618835	-3.37619790768132
RNAcentral_antisense_URS0001BDA6F6_9606:otherRNA:Homo_sapiens	human	1.23952932951138	0.762363244491133	2.6347345616975	0.0200216953981345	0.222994020618835	-3.23100202813778
RNAcentral_antisense_URS0001BDA73D_9606:otherRNA:Homo_sapiens	human	-1.46142791857206	0.817837891756304	-2.9254353367691	0.011382141975761	0.222994020618835	-2.72587167189171
RNAcentral_antisense_URS0001BDA784_9606:otherRNA:Homo_sapiens	human	-1.859179792641	0.917275860273538	-3.16004521574172	0.00718993350496544	0.222994020618835	-2.31203545805384
RNAcentral_antisense_URS0001BDAA2E_9606:otherRNA:Homo_sapiens	human	-1.137924138989	0.736961946860538	-2.50710345009188	0.0255868456958652	0.222994020618835	-3.44854447321609
RNAcentral_antisense_URS0001BDAB5D_9606:otherRNA:Homo_sapiens	human	2.23441652660256	1.35540782711172	3.58308157761091	0.00313830752852823	0.222994020618835	-1.56182119124493
RNAcentral_antisense_URS0001BDAE85_9606:otherRNA:Homo_sapiens	human	1.1210359989984	0.732739911862887	2.44529869360924	0.028790562236652	0.222994020618835	-3.55268103504355
RNAcentral_antisense_URS0001BDAE89_9606:otherRNA:Homo_sapiens	human	-1.29187339153378	0.775449259996733	-2.70935989809539	0.0173316586216281	0.222994020618835	-3.10245329065832
RNAcentral_antisense_URS0001BDAF1D_9606:otherRNA:Homo_sapiens	human	1.1210359989984	0.732739911862887	2.44529869360924	0.028790562236652	0.222994020618835	-3.55268103504355
RNAcentral_antisense_URS0001BDAF31_9606:otherRNA:Homo_sapiens	human	-1.68724518269284	1.18765737206491	-3.09153978689817	0.00822342701774449	0.222994020618835	-2.43323226520227
RNAcentral_antisense_URS0001BDB0E4_9606:otherRNA:Homo_sapiens	human	1.14859784744895	0.739630373975525	2.4718299835758	0.0273707783070688	0.222994020618835	-3.50808227047024
RNAcentral_antisense_URS0001BDB0F6_9606:otherRNA:Homo_sapiens	human	-1.27201347735911	0.770484281453066	-2.66295751067321	0.0189597542174075	0.222994020618835	-3.18249273877298
RNAcentral_antisense_URS0001BDB33E_9606:otherRNA:Homo_sapiens	human	-1.37187595833676	0.795449901697478	-2.81522216663487	0.0141110597021079	0.222994020618835	-2.918669869074
RNAcentral_antisense_URS0001BDB51E_9606:otherRNA:Homo_sapiens	human	1.1210359989984	0.732739911862887	2.44529869360924	0.028790562236652	0.222994020618835	-3.55268103504355
RNAcentral_antisense_URS0001BDB8D0_9606:otherRNA:Homo_sapiens	human	-1.37743469724158	0.796839586423683	-2.82278472788221	0.0139048555428015	0.222994020618835	-2.90548424950324
RNAcentral_antisense_URS0001BDBCAD_9606:otherRNA:Homo_sapiens	human	1.76763245337106	0.894389025456052	3.06757057202509	0.0086188706960853	0.222994020618835	-2.47557980040375
RNAcentral_antisense_URS0001BDBF5C_9606:otherRNA:Homo_sapiens	human	-1.8634415352951	1.47628956084183	-2.60809404568633	0.0210768798083291	0.222994020618835	-3.27666452723032
RNAcentral_antisense_URS0001BDC0AB_9606:otherRNA:Homo_sapiens	human	-1.22191736031948	0.757960252193158	-2.59394883594678	0.0216588337702818	0.222994020618835	-3.30085768528965
RNAcentral_antisense_URS0001BDC0C6_9606:otherRNA:Homo_sapiens	human	1.34527898730381	0.788800658939241	2.60487628319159	0.0212079184126481	0.222994020618835	-3.2821712309576
RNAcentral_antisense_URS0001BDC0F8_9606:otherRNA:Homo_sapiens	human	1.21196748106083	0.884034085408845	2.45677057199284	0.0281682125716297	0.222994020618835	-3.53341672076555
RNAcentral_antisense_URS0001BDC1C0_9606:otherRNA:Homo_sapiens	human	1.44241694568308	0.813085148534058	2.85550407776003	0.0130462616985588	0.222994020618835	-2.84835855113339
RNAcentral_antisense_URS0001BDC1E6_9606:otherRNA:Homo_sapiens	human	1.93101123088544	0.935233719834649	3.08375570574433	0.00834983182639994	0.222994020618835	-2.44698840316865
RNAcentral_antisense_URS0001BDC234_9606:otherRNA:Homo_sapiens	human	-2.12202641382991	0.982987515570765	-3.34059532615462	0.00504568147089768	0.222994020618835	-1.99187537187345
RNAcentral_antisense_URS0001BDC28F_9606:otherRNA:Homo_sapiens	human	-2.30461011381418	2.00767852234539	-2.52886303011559	0.0245426808961839	0.222994020618835	-3.41168356232906
RNAcentral_antisense_URS0001BDC4B7_9606:otherRNA:Homo_sapiens	human	1.34766269057541	1.38133740724356	2.87994660514941	0.0124390546708218	0.222994020618835	-2.80560461992679
RNAcentral_antisense_URS0001BDC516_9606:otherRNA:Homo_sapiens	human	1.21196748106083	0.883928475219177	2.45712592264829	0.0281491420050368	0.222994020618835	-3.5328195088592
RNAcentral_antisense_URS0001BDC76C_9606:otherRNA:Homo_sapiens	human	-1.2078801702033	0.754450954664112	-2.61865148962637	0.0206524263130881	0.222994020618835	-3.25858392656343
RNAcentral_antisense_URS0001BDCA7F_9606:otherRNA:Homo_sapiens	human	1.14859784744895	0.739630373975525	2.4718299835758	0.0273707783070688	0.222994020618835	-3.50808227047024
RNAcentral_antisense_URS0001BDCD7A_9606:otherRNA:Homo_sapiens	human	-1.46142791857206	0.817837891756304	-2.9254353367691	0.011382141975761	0.222994020618835	-2.72587167189171
RNAcentral_antisense_URS0001BDCD92_9606:otherRNA:Homo_sapiens	human	1.38533142712922	0.798813768895594	2.84183313607115	0.0133984815408966	0.222994020618835	-2.87224221376867
RNAcentral_antisense_URS0001BDCEEA_9606:otherRNA:Homo_sapiens	human	-1.51089499779819	1.04906867526435	-2.56454607632262	0.0229186311372125	0.222994020618835	-3.35102636888707
RNAcentral_antisense_URS0001BDCFF5_9606:otherRNA:Homo_sapiens	human	-1.36828551883095	1.14197760855289	-2.63629901843017	0.0199613483334535	0.222994020618835	-3.2283166209127
RNAcentral_antisense_URS0001BDD230_9606:otherRNA:Homo_sapiens	human	2.36882845424041	2.74996239999359	2.67028720298191	0.0186930353591643	0.222994020618835	-3.16987271380976
RNAcentral_antisense_URS0001BDD493_9606:otherRNA:Homo_sapiens	human	-1.27201347735911	0.770484281453066	-2.66295751067321	0.0189597542174075	0.222994020618835	-3.18249273877298
RNAcentral_antisense_URS0001BDD6DF_9606:otherRNA:Homo_sapiens	human	1.51475793004932	0.961178467993227	2.45639775828114	0.0281882336282541	0.222994020618835	-3.53404325043861
RNAcentral_antisense_URS0001BDD730_9606:otherRNA:Homo_sapiens	human	-5.26805839868173	3.79201940235827	-3.74336239398061	0.00229583906439493	0.222994020618835	-1.27858617875154
RNAcentral_antisense_URS0001BDD955_9606:otherRNA:Homo_sapiens	human	-2.93212916358404	1.1855132030093	-3.62149159271993	0.00291146643370457	0.222994020618835	-1.49383782794162
RNAcentral_antisense_URS0001BDDA54_9606:otherRNA:Homo_sapiens	human	1.68396926788192	2.61399091607162	3.01791437682616	0.00949911802442605	0.222994020618835	-2.56319508766695
RNAcentral_antisense_URS0001BDDAD2_9606:otherRNA:Homo_sapiens	human	-1.40547377791572	0.803849356592219	-2.75539011640082	0.0158515315558368	0.222994020618835	-3.02273201055663
RNAcentral_antisense_URS0001BDDB9B_9606:otherRNA:Homo_sapiens	human	-1.27201347735911	0.770484281453066	-2.66295751067321	0.0189597542174075	0.222994020618835	-3.18249273877298
RNAcentral_antisense_URS0001BDDC5A_9606:otherRNA:Homo_sapiens	human	1.28542859431243	0.773838060691396	2.71826443009448	0.0170351882312749	0.222994020618835	-3.08705552517729
RNAcentral_antisense_URS0001BDDCC8_9606:otherRNA:Homo_sapiens	human	-1.70372430127627	2.39988512685299	-3.32800459827263	0.00517182414029218	0.222994020618835	-2.01421977275135
RNAcentral_antisense_URS0001BDDE24_9606:otherRNA:Homo_sapiens	human	2.05438134773928	1.8299586293583	2.68666088966702	0.0181103251677212	0.222994020618835	-3.14164950003341
RNAcentral_antisense_URS0001BDE06C_9606:otherRNA:Homo_sapiens	human	1.5113800094504	0.830325914475888	2.96799346016586	0.0104737257162322	0.222994020618835	-2.65109790571036
RNAcentral_antisense_URS0001BDE33E_9606:otherRNA:Homo_sapiens	human	-1.27201347735911	0.770484281453066	-2.66295751067321	0.0189597542174075	0.222994020618835	-3.18249273877298
RNAcentral_antisense_URS0001BDE381_9606:otherRNA:Homo_sapiens	human	1.14859784744895	0.739630373975525	2.4718299835758	0.0273707783070688	0.222994020618835	-3.50808227047024
RNAcentral_antisense_URS0001BDE767_9606:otherRNA:Homo_sapiens	human	1.14859784744895	0.739630373975525	2.4718299835758	0.0273707783070688	0.222994020618835	-3.50808227047024
RNAcentral_antisense_URS0001BDE79E_9606:otherRNA:Homo_sapiens	human	1.14859784744895	0.739630373975525	2.4718299835758	0.0273707783070688	0.222994020618835	-3.50808227047024
RNAcentral_antisense_URS0001BDE8B2_9606:otherRNA:Homo_sapiens	human	-1.27201347735911	0.770484281453066	-2.66295751067321	0.0189597542174075	0.222994020618835	-3.18249273877298
RNAcentral_antisense_URS0001BDE958_9606:otherRNA:Homo_sapiens	human	1.14859784744895	0.739630373975525	2.4718299835758	0.0273707783070688	0.222994020618835	-3.50808227047024
RNAcentral_antisense_URS0001BDEB3E_9606:otherRNA:Homo_sapiens	human	1.1210359989984	0.732739911862887	2.44529869360924	0.028790562236652	0.222994020618835	-3.55268103504355
RNAcentral_antisense_URS0001BDEBDB_9606:otherRNA:Homo_sapiens	human	1.5852722668651	1.49006560702936	2.67388615847268	0.0185634120672915	0.222994020618835	-3.16367292966064
RNAcentral_antisense_URS0001BDEC1A_9606:otherRNA:Homo_sapiens	human	-1.10245895032083	0.728095649693495	-2.47222795701165	0.0273500009473082	0.222994020618835	-3.50741206474831
RNAcentral_antisense_URS0001BDEC2A_9606:otherRNA:Homo_sapiens	human	1.14859784744895	1.13577603599526	2.48255474744515	0.0268161198819857	0.222994020618835	-3.49000891305868
RNAcentral_antisense_URS0001BDF103_9606:otherRNA:Homo_sapiens	human	-1.80176508323384	1.60338641310176	-2.7213224261623	0.0169345191834326	0.222994020618835	-3.0817648750441
RNAcentral_antisense_URS0001BDF155_9606:otherRNA:Homo_sapiens	human	-1.44591510692382	0.813959688844244	-2.88055551937402	0.0124242882166737	0.222994020618835	-2.80453870630056
RNAcentral_antisense_URS0001BDF618_9606:otherRNA:Homo_sapiens	human	-1.26676990442451	0.769173388219417	-2.52495472781334	0.0247271546859656	0.222994020618835	-3.41831154526355
RNAcentral_antisense_URS0001BDF642_9606:otherRNA:Homo_sapiens	human	-1.82903461358832	1.03830086854072	-3.09161283963126	0.00822224977279618	0.222994020618835	-2.43310314932746
RNAcentral_antisense_URS0001BDF870_9606:otherRNA:Homo_sapiens	human	1.42610096326749	0.809006152930161	2.63663110338689	0.0199485612667123	0.222994020618835	-3.2277465387941
RNAcentral_antisense_URS0001BDFB24_9606:otherRNA:Homo_sapiens	human	-1.137924138989	0.736961946860538	-2.50710345009188	0.0255868456958652	0.222994020618835	-3.44854447321609
RNAcentral_antisense_URS0001BDFB3C_9606:otherRNA:Homo_sapiens	human	1.17395820405872	2.47694183381169	2.86850873159924	0.0127196574356771	0.222994020618835	-2.82561942365878
RNAcentral_antisense_URS0001BDFC00_9606:otherRNA:Homo_sapiens	human	-1.27201347735911	0.770484281453066	-2.66295751067321	0.0189597542174075	0.222994020618835	-3.18249273877298
RNAcentral_antisense_URS0001BDFC13_9606:otherRNA:Homo_sapiens	human	1.33801606338201	0.948544785395497	2.51198973157884	0.0253487137262386	0.222994020618835	-3.44027573796964
RNAcentral_antisense_URS0001BDFD1A_9606:otherRNA:Homo_sapiens	human	-1.41173612168305	0.980208466013513	-2.47845342866925	0.0270269445813357	0.222994020618835	-3.49692347179567
RNAcentral_antisense_URS0001BDFE65_9606:otherRNA:Homo_sapiens	human	1.1210359989984	0.732739911862887	2.44529869360924	0.028790562236652	0.222994020618835	-3.55268103504355
RNAcentral_antisense_URS0001BDFFBA_9606:otherRNA:Homo_sapiens	human	1.1210359989984	0.732739911862887	2.44529869360924	0.028790562236652	0.222994020618835	-3.55268103504355
RNAcentral_antisense_URS0001BE0223_9606:otherRNA:Homo_sapiens	human	-1.40547377791572	0.803849356592219	-2.75539011640082	0.0158515315558368	0.222994020618835	-3.02273201055663
RNAcentral_antisense_URS0001BE03F4_9606:otherRNA:Homo_sapiens	human	-1.42169318417806	0.807904208157803	-2.85831330736606	0.0129750189503701	0.222994020618835	-2.84344809637304
RNAcentral_antisense_URS0001BE04F6_9606:otherRNA:Homo_sapiens	human	-1.40547377791572	1.57742677774325	-2.46438187441109	0.0277624317426689	0.222994020618835	-3.52061865393201
RNAcentral_antisense_URS0001BE0788_9606:otherRNA:Homo_sapiens	human	-2.33765357747876	1.31705008095163	-3.02061446728233	0.00944904200173744	0.222994020618835	-2.55843526416993
RNAcentral_antisense_URS0001BE0899_9606:otherRNA:Homo_sapiens	human	1.21196748106083	0.755472782378496	2.60693346453336	0.0211240521323033	0.222994020618835	-3.27865090023098
RNAcentral_antisense_URS0001BE08D9_9606:otherRNA:Homo_sapiens	human	1.61970520405825	0.857407213127851	3.08040093212051	0.0084049029826619	0.222994020618835	-2.45291594558902
RNAcentral_antisense_URS0001BE0C16_9606:otherRNA:Homo_sapiens	human	1.38533142712922	0.798813768895594	2.84183313607115	0.0133984815408966	0.222994020618835	-2.87224221376867
RNAcentral_antisense_URS0001BE0C5F_9606:otherRNA:Homo_sapiens	human	1.21196748106083	0.755472782378496	2.60693346453336	0.0211240521323033	0.222994020618835	-3.27865090023098
RNAcentral_antisense_URS0001BE0CA2_9606:otherRNA:Homo_sapiens	human	-1.4545215262389	0.928540914927619	-2.55023497206537	0.0235571273617612	0.222994020618835	-3.37538426815259
RNAcentral_antisense_URS0001BE1191_9606:otherRNA:Homo_sapiens	human	-1.5048542635045	1.2057063880511	-2.73498101170529	0.0164919172928921	0.222994020618835	-3.05811723885483
RNAcentral_antisense_URS0001BE12CF_9606:otherRNA:Homo_sapiens	human	1.28542859431243	0.773838060691396	2.71826443009448	0.0170351882312749	0.222994020618835	-3.08705552517729
RNAcentral_antisense_URS0001BE15FA_9606:otherRNA:Homo_sapiens	human	1.42948315494204	0.8098517008488	2.89137096738692	0.0121648638610986	0.222994020618835	-2.78559961325232
RNAcentral_antisense_URS0001BE1662_9606:otherRNA:Homo_sapiens	human	-1.22191736031948	0.757960252193158	-2.59394883594678	0.0216588337702818	0.222994020618835	-3.30085768528965
RNAcentral_antisense_URS0001BE171B_9606:otherRNA:Homo_sapiens	human	-1.20602720216929	0.753987712655612	-2.48671276450616	0.026603992228411	0.222994020618835	-3.48299497171092
RNAcentral_antisense_URS0001BE1749_9606:otherRNA:Homo_sapiens	human	1.38533142712922	1.0176777825971	2.50593585724815	0.0256440656847999	0.222994020618835	-3.45051956281911
RNAcentral_antisense_URS0001BE179B_9606:otherRNA:Homo_sapiens	human	-1.15620997632799	0.741533406195287	-2.4489101461501	0.028593234839864	0.222994020618835	-3.54661973596774
RNAcentral_antisense_URS0001BE181F_9606:otherRNA:Homo_sapiens	human	-1.37743469724158	0.796839586423683	-2.82278472788221	0.0139048555428015	0.222994020618835	-2.90548424950324
RNAcentral_antisense_URS0001BE1879_9606:otherRNA:Homo_sapiens	human	-1.70219319546484	1.95808401840766	-3.14703468802993	0.00737573527671895	0.222994020618835	-2.3350698333635
RNAcentral_antisense_URS0001BE18E7_9606:otherRNA:Homo_sapiens	human	1.60957441543464	0.854874515971947	3.03602091694995	0.00916827603846571	0.222994020618835	-2.53126633828538
RNAcentral_antisense_URS0001BE194E_9606:otherRNA:Homo_sapiens	human	-1.99516043968608	1.90767461221733	-2.65803110241476	0.0191410942965594	0.222994020618835	-3.19096987803726
RNAcentral_antisense_URS0001BE1B11_9606:otherRNA:Homo_sapiens	human	1.59443348232705	1.58636004243631	2.75228786568649	0.0159472831081862	0.222994020618835	-3.02811447689432
RNAcentral_antisense_URS0001BE1C41_9606:otherRNA:Homo_sapiens	human	1.1210359989984	0.732739911862887	2.44529869360924	0.028790562236652	0.222994020618835	-3.55268103504355
RNAcentral_antisense_URS0001BE1CEF_9606:otherRNA:Homo_sapiens	human	-1.21394332328342	0.755966742934143	-2.60777770040128	0.0210897276795575	0.222994020618835	-3.27720598693578
RNAcentral_antisense_URS0001BE1E6E_9606:otherRNA:Homo_sapiens	human	-1.26735411358981	1.01020475460603	-2.65902261535398	0.0191044620116079	0.222994020618835	-3.18926405222724
RNAcentral_antisense_URS0001BE1E86_9606:otherRNA:Homo_sapiens	human	-1.72597677064167	1.30250853629386	-2.55212305064072	0.0234719176671429	0.222994020618835	-3.3721730256202
RNAcentral_antisense_URS0001BE1E98_9606:otherRNA:Homo_sapiens	human	1.62616429479691	1.16930163564005	2.5505186887262	0.0235443041034088	0.222994020618835	-3.37490176843384
RNAcentral_antisense_URS0001BE1FEA_9606:otherRNA:Homo_sapiens	human	-1.54892015845351	1.20637385362487	-2.82594126492525	0.0138196646712427	0.222994020618835	-2.89997865179509
RNAcentral_antisense_URS0001BE2235_9606:otherRNA:Homo_sapiens	human	-1.15620997632799	0.741533406195287	-2.4489101461501	0.028593234839864	0.222994020618835	-3.54661973596774
RNAcentral_antisense_URS0001BE22D2_9606:otherRNA:Homo_sapiens	human	-1.53599511538357	0.964935383799861	-2.86192397489365	0.0128840126976278	0.222994020618835	-2.83713545784421
RNAcentral_antisense_URS0001BE23D6_9606:otherRNA:Homo_sapiens	human	1.14859784744895	0.739630373975525	2.4718299835758	0.0273707783070688	0.222994020618835	-3.50808227047024
RNAcentral_antisense_URS0001BE2405_9606:otherRNA:Homo_sapiens	human	-1.15620997632799	0.741533406195287	-2.4489101461501	0.028593234839864	0.222994020618835	-3.54661973596774
RNAcentral_antisense_URS0001BE2688_9606:otherRNA:Homo_sapiens	human	1.1210359989984	0.732739911862887	2.44529869360924	0.028790562236652	0.222994020618835	-3.55268103504355
RNAcentral_antisense_URS0001BE295D_9606:otherRNA:Homo_sapiens	human	-1.46142791857206	0.946399194786653	-2.75437820785715	0.0158827024179729	0.222994020618835	-3.02448783953508
RNAcentral_antisense_URS0001BE2C34_9606:otherRNA:Homo_sapiens	human	-1.82070548324945	1.06359358815781	-3.43018756765226	0.00423295761076853	0.222994020618835	-1.83287915425927
RNAcentral_antisense_URS0001BE2E4F_9606:otherRNA:Homo_sapiens	human	1.38533142712922	0.798813768895594	2.84183313607115	0.0133984815408966	0.222994020618835	-2.87224221376867
RNAcentral_antisense_URS0001BE2F31_9606:otherRNA:Homo_sapiens	human	-1.36221924079155	0.921597025341524	-2.66042001834268	0.0190529493698121	0.222994020618835	-3.18685964402531
RNAcentral_antisense_URS0001BE31B2_9606:otherRNA:Homo_sapiens	human	1.34527898730381	0.935091752872285	2.52612755636741	0.0246716568693695	0.222994020618835	-3.41632290924714
RNAcentral_antisense_URS0001BE3209_9606:otherRNA:Homo_sapiens	human	-1.6794125332679	1.0187425038945	-2.95515047694097	0.0107400485833064	0.222994020618835	-2.67367967167006
RNAcentral_antisense_URS0001BE3448_9606:otherRNA:Homo_sapiens	human	1.69760317906262	1.00544300990929	2.84696523614381	0.0132651760886616	0.222994020618835	-2.8632787406506
RNAcentral_antisense_URS0001BE3492_9606:otherRNA:Homo_sapiens	human	1.38533142712922	0.798813768895594	2.84183313607115	0.0133984815408966	0.222994020618835	-2.87224221376867
RNAcentral_antisense_URS0001BE35A4_9606:otherRNA:Homo_sapiens	human	1.38533142712922	0.798813768895594	2.84183313607115	0.0133984815408966	0.222994020618835	-2.87224221376867
RNAcentral_antisense_URS0001BE35D0_9606:otherRNA:Homo_sapiens	human	-1.46142791857206	1.07962251562537	-2.51487178535552	0.0252092582483056	0.222994020618835	-3.43539625654147
RNAcentral_antisense_URS0001BE363A_9606:otherRNA:Homo_sapiens	human	1.72155506838582	1.78251521806011	2.6574344404749	0.019163171347213	0.222994020618835	-3.19199631237111
RNAcentral_antisense_URS0001BE37B9_9606:otherRNA:Homo_sapiens	human	-1.69403208449149	0.87598893323616	-3.10560581449352	0.00799981390077822	0.222994020618835	-2.40836614567137
RNAcentral_antisense_URS0001BE38D7_9606:otherRNA:Homo_sapiens	human	3.77659592889267	2.85712784681242	2.95600395120645	0.0107221446420518	0.222994020618835	-2.67217945174463
RNAcentral_antisense_URS0001BE396C_9606:otherRNA:Homo_sapiens	human	-1.29187339153378	0.775449259996733	-2.70935989809539	0.0173316586216281	0.222994020618835	-3.10245329065832
RNAcentral_antisense_URS0001BE3BD5_9606:otherRNA:Homo_sapiens	human	1.37845130845904	0.797093739228049	2.61923600198547	0.0206291699551584	0.222994020618835	-3.25758231012712
RNAcentral_antisense_URS0001BE3BF3_9606:otherRNA:Homo_sapiens	human	-1.20602720216929	0.860422105102518	-2.46851841514825	0.0275442562727257	0.222994020618835	-3.51365772529953
RNAcentral_antisense_URS0001BE3D2B_9606:otherRNA:Homo_sapiens	human	-1.34049388704135	0.787604383873627	-2.7159155462153	0.0171129092719199	0.222994020618835	-3.09111838811355
RNAcentral_antisense_URS0001BE3D7D_9606:otherRNA:Homo_sapiens	human	1.4949283768088	1.2342887241176	2.47498519663118	0.0272064660911419	0.222994020618835	-3.50276777111197
RNAcentral_antisense_URS0001BE3EA3_9606:otherRNA:Homo_sapiens	human	-1.36828551883095	0.900986684267932	-2.60356137801047	0.0212616926389478	0.222994020618835	-3.28442094411894
RNAcentral_antisense_URS0001BE3ED4_9606:otherRNA:Homo_sapiens	human	1.42948315494204	0.8098517008488	2.89137096738692	0.0121648638610986	0.222994020618835	-2.78559961325232
[truncated: 26,463 more rows]

## Sheet: DGE results G20
Gene	organism	logFC	AveExpr	t	P.Value	adj.P.Val	B
cdna_antisense_ENST00000003084.11-ENSG00000001626.16:protein_coding	human	4.93054070871619	1.68511608929234	13.4341137297265	3.20522000522713e-09	4.56134858943873e-05	9.19737027003933		adj.P.value <0.05
RNAcentral_sense_URS0001BBE59D_9606:otherRNA:Homo_sapiens	human	-5.14616854386137	1.73902304807863	-13.5673678997598	2.82810418043431e-09	4.56134858943873e-05	9.26829313087524
RNAcentral_sense_URS0000D588B0_9606:otherRNA:Homo_sapiens	human	4.36975855370417	1.54492055053933	11.1357952580722	3.34615506858737e-08	0.000317460885207112	7.75812881884085
RNAcentral_antisense_URS00008B902B_9606:otherRNA:Homo_sapiens	human	3.84984091646229	1.41494114122886	10.1007624422729	1.09935451210425e-07	0.000782245703087777	6.95121598970692
RNAcentral_sense_URS0001BCADD2_9606:otherRNA:Homo_sapiens	human	-4.64386316785318	4.00617040724729	-9.79208527853439	1.59691998441409e-07	0.000909030731927877	6.68783717601924
ncRNA_sense_ENST00000659604.1-ENSG00000286622.1:lncRNA	human	-2.91061638808973	1.18013500913572	-8.01141871349375	1.66522194009762e-06	0.00789925780984308	4.93210226173178
RNAcentral_sense_URS0001BD5E30_9606:otherRNA:Homo_sapiens	human	-3.6850807658056	1.55036276301216	-7.63320184377149	2.86969008967633e-06	0.011668159904624	4.50140993336788
RNAcentral_antisense_URS0000EF609D_9606:asRNA:Homo_sapiens	human	-3.80651135809545	3.40508621095134	-7.3866303763275	4.13120379339485e-06	0.0146977902959505	4.20866035550769
cdna_sense_ENST00000420415.5-ENSG00000072274.13:protein_coding	human	-2.94876155722398	1.18967130141928	-7.29158735871587	4.76396140114491e-06	0.0150657632665985	4.09323289999688
RNAcentral_antisense_URS0000328C98_9606:asRNA:Homo_sapiens	human	-3.44611829248269	2.25950862252562	-6.91914014201622	8.42204862086761e-06	0.0239708347847134	3.62673788329147
RNAcentral_antisense_URS0000D6E327_9606:otherRNA:Homo_sapiens	human	-2.49080658239878	1.07518255771298	-6.7555257188539	1.08803015562822e-05	0.0281522857177186	3.41454894362032
ncRNA_sense_ENST00000559008.2-ENSG00000259495.3:lncRNA	human	2.35217801927322	1.04052541693159	6.40671237044839	1.90111078165244e-05	0.0324627766613906	2.94708479105184
RNAcentral_antisense_URS00008BB1E1_9606:otherRNA:Homo_sapiens	human	-2.71524805197201	1.13129292510629	-6.55530687359546	1.49581943154631e-05	0.0324627766613906	3.1487540258673
RNAcentral_antisense_URS0000EB9451_9606:otherRNA:Homo_sapiens	human	2.70503543682754	1.12873977132017	6.42006498128161	1.86035904957766e-05	0.0324627766613906	2.96536100839642
RNAcentral_antisense_URS0001BD55CF_9606:otherRNA:Homo_sapiens	human	4.79491619558529	1.93007027984434	6.39886439062293	1.92549985244535e-05	0.0324627766613906	2.93632871749161
RNAcentral_antisense_URS0001BE93EB_9606:otherRNA:Homo_sapiens	human	-2.49994284482447	1.07746662331941	-6.39457735688712	1.9389614336436e-05	0.0324627766613906	2.93044865275203
RNAcentral_sense_URS0001BECC9B_9606:otherRNA:Homo_sapiens	human	-2.51349152988109	1.08085379458356	-6.41424283538437	1.8780138697396e-05	0.0324627766613906	2.95739577418256
RNAcentral_sense_URS0001BF2B54_9606:otherRNA:Homo_sapiens	human	2.48571190603308	1.07390888862156	6.35842539901425	2.05649660467544e-05	0.0325177813123736	2.88073756228256
ncRNA_sense_ENST00000653574.1-ENSG00000251136.9:lncRNA	human	2.48122761984049	1.07278781707341	6.21140715630529	2.61742380565796e-05	0.0392090086087563	2.67626576237575
RNAcentral_antisense_URS0001BF78CD_9606:otherRNA:Homo_sapiens	human	-2.29740051459765	1.0268310407627	-5.92664409057964	4.2117250290616e-05	0.059181860824575	2.26962660015128
RNAcentral_sense_URS00009B8805_9606:lncRNA:Homo_sapiens	human	2.21812836800562	1.00701300411469	5.90529886986387	4.36659081342167e-05	0.059181860824575	2.23858233715177
RNAcentral_sense_URS000221B957_9606:lncRNA:Homo_sapiens	human	2.49454055392295	1.07611605059403	5.86919375097721	4.64228560775501e-05	0.0600585149854196	2.18589271286394
ncRNA_antisense_ENST00000567168.1-ENSG00000259779.1:lncRNA	human	-2.5421309880897	1.08801365913571	-5.79270772666133	5.28834245065779e-05	0.0631110399699288	2.07353234718705
ncRNA_antisense_ENST00000569373.1-ENSG00000260542.1:lncRNA	human	-2.94190767996856	1.38194321765171	-5.78593411723088	5.34992892659775e-05	0.0631110399699288	2.06353320674634
RNAcentral_sense_URS0000D5893E_9606:otherRNA:Homo_sapiens	human	2.64464114984409	1.39390019932391	5.72031569178348	5.98692319298742e-05	0.0631110399699288	1.96626007498033
RNAcentral_sense_URS0001BE11BF_9606:otherRNA:Homo_sapiens	human	-2.09232560591456	0.975562313591927	-5.72337369608149	5.95553943264327e-05	0.0631110399699288	1.97080968763089
RNAcentral_sense_URS0001BE5ED6_9606:otherRNA:Homo_sapiens	human	2.50684837924639	1.18973080933965	5.75079804490881	5.68166977575055e-05	0.0631110399699288	2.01153919117061
RNAcentral_antisense_URS0000D5845C_9606:otherRNA:Homo_sapiens	human	-3.33440076977023	1.49506988216392	-5.61304011821303	7.20499434049069e-05	0.0707132927307055	1.80564592492953
PfDd2_140031200	dd2	2.05389259871416	0.965954061791829	5.61932237400507	7.12696185678434e-05	0.0707132927307055	1.81510596619253
cdna_sense_ENST00000472694.1-ENSG00000206172.8:retained_intron	human	-3.07717293410145	1.39656766911811	-5.58168275701493	7.60807069280459e-05	0.0721803026862014	1.75832639216506
RNAcentral_antisense_URS0001BEA6B0_9606:otherRNA:Homo_sapiens	human	2.21635912035626	1.00657069220235	5.48293770048752	9.03868278758932e-05	0.0784930500621111	1.60822540917312
RNAcentral_sense_URS0001BF03D9_9606:otherRNA:Homo_sapiens	human	-2.00833238458407	0.954564008259307	-5.48790963272522	8.9603174716673e-05	0.0784930500621111	1.61582263222011
RNAcentral_sense_URS0001BF8D70_9606:otherRNA:Homo_sapiens	human	-2.88323317179839	1.39035128342226	-5.46200293246308	9.37658527900983e-05	0.0784930500621111	1.57619086878792
RNAcentral_sense_URS000221D733_9606:lncRNA:Homo_sapiens	human	2.0016277350159	0.952887845867263	5.46562446188346	9.3172003810771e-05	0.0784930500621111	1.58173784603162
ncRNA_sense_ENST00000656205.1-ENSG00000267248.3:lncRNA	human	-2.49756145518034	1.20687934927598	-5.39688252796825	0.000105146211302577	0.0809570870765303	1.47607173642791
RNAcentral_antisense_URS0001BCCE1A_9606:otherRNA:Homo_sapiens	human	3.88239768078811	2.08398910938287	5.39636346089979	0.000105242506564248	0.0809570870765303	1.47527084058526
RNAcentral_antisense_URS0001BE6F39_9606:otherRNA:Homo_sapiens	human	1.9831520112918	0.948268914936238	5.39854349782174	0.000104838692351936	0.0809570870765303	1.47863423096153
cdna_antisense_ENST00000255226.11-ENSG00000132874.15:protein_coding	human	-2.03324148057151	0.960791282256167	-5.29859677985571	0.000125128145422549	0.082041848801855	1.32362012395742
cdna_sense_ENST00000320248.4-ENSG00000176595.4:protein_coding	human	2.35731779752199	1.64630344546398	5.34831213836038	0.000114567886595254	0.082041848801855	1.40093492744152
cdna_sense_ENST00000431010.3-ENSG00000196639.7:protein_coding	human	-2.01236271053988	0.955571589748258	-5.11078058764103	0.000175113836122891	0.082041848801855	1.02787012031943
ncRNA_sense_ENST00000484401.2-ENSG00000243976.2:misc_RNA	human	2.16191462084755	0.992959567325177	5.09552640526505	0.000179996988740342	0.082041848801855	1.00359823752937
ncRNA_sense_ENST00000605886.1-ENSG00000272405.1:lncRNA	human	2.75453232476562	2.1718597850128	5.08514782492096	0.000183400200207752	0.082041848801855	0.987062893567478
ncRNA_sense_ENST00000633666.1-ENSG00000282690.1:lncRNA	human	2.26841591067165	1.0195848897812	5.23625191962639	0.00013982341886218	0.082041848801855	1.22608678792348
ncRNA_sense_ENST00000654787.1-ENSG00000285400.2:lncRNA	human	2.00176524505751	0.952922223377666	5.11563966503274	0.000173587468645607	0.082041848801855	1.03559384911189
RNAcentral_antisense_URS0000492051_9606:otherRNA:Homo_sapiens	human	-2.03637146525822	0.961573778427843	-5.22183081692199	0.000143472043237689	0.082041848801855	1.2034351374169
RNAcentral_antisense_URS000075BA0E_9606:otherRNA:Homo_sapiens	human	2.03994842901667	0.962468019367456	5.10952625583182	0.000175510119434555	0.082041848801855	1.02587568508052
RNAcentral_antisense_URS0000EBCCBD_9606:otherRNA:Homo_sapiens	human	-2.03324148057151	0.960791282256167	-5.29859677985571	0.000125128145422549	0.082041848801855	1.32362012395742
RNAcentral_antisense_URS0001BCC21B_9606:otherRNA:Homo_sapiens	human	-2.01236271053988	0.955571589748258	-5.11078058764103	0.000175113836122891	0.082041848801855	1.02787012031943
RNAcentral_antisense_URS0001BE7F23_9606:otherRNA:Homo_sapiens	human	-1.95492159427768	0.941211310682709	-5.24028642402498	0.000138820072921323	0.082041848801855	1.23241779636919
RNAcentral_antisense_URS0001BE8632_9606:otherRNA:Homo_sapiens	human	-3.20479011291401	1.77743430993497	-5.11242634886854	0.000174595299766888	0.082041848801855	1.03048655945116
RNAcentral_antisense_URS0001BEBB43_9606:otherRNA:Homo_sapiens	human	2.18301602347624	1.10475919392696	5.30081400785669	0.000124636182614573	0.082041848801855	1.32707697807063
RNAcentral_antisense_URS0001BEEC27_9606:otherRNA:Homo_sapiens	human	2.00404306717397	1.54416242050478	5.25370941144837	0.000135535567570784	0.082041848801855	1.25346211483155
RNAcentral_antisense_URS0001BF9A03_9606:otherRNA:Homo_sapiens	human	1.88555388647417	0.92386938373183	5.17277631670447	0.000156643579591847	0.082041848801855	1.12612928686864
RNAcentral_sense_URS000037C9BF_9606:asRNA:Homo_sapiens	human	2.07063933406682	0.970140745629993	5.16875504623657	0.000157777756820851	0.082041848801855	1.1197747114928
RNAcentral_sense_URS0000D597BB_9606:otherRNA:Homo_sapiens	human	-2.99449333774752	1.43520120586991	-5.20250266444696	0.000148518436047727	0.082041848801855	1.17302244269728
RNAcentral_sense_URS0000D5A3DE_9606:otherRNA:Homo_sapiens	human	-7.62242980504696	4.09459770867503	-5.10086494409251	0.000178272100581114	0.082041848801855	1.01209696984447
RNAcentral_sense_URS0000EA1CE5_9606:otherRNA:Homo_sapiens	human	3.90933474979142	2.11448484442512	5.11406916457186	0.000174079285019402	0.082041848801855	1.03309788127252
RNAcentral_sense_URS0000EF4479_9606:asRNA:Homo_sapiens	human	2.11617687229117	0.981525130186081	5.13648928636142	0.00016719355915435	0.082041848801855	1.06869211373166
RNAcentral_sense_URS0001BCBA47_9606:otherRNA:Homo_sapiens	human	4.4955014416399	1.96372104954826	5.34479432887597	0.000115283624590331	0.082041848801855	1.39547770988146
RNAcentral_sense_URS0001BD2A00_9606:otherRNA:Homo_sapiens	human	-2.23260290416525	1.13919294118495	-5.08189575046634	0.000184480300868482	0.082041848801855	0.981878080262881
RNAcentral_sense_URS0001BDEC43_9606:otherRNA:Homo_sapiens	human	2.84273931628402	1.45548380239785	5.13992698344948	0.000166163100844903	0.082041848801855	1.07414263724532
RNAcentral_sense_URS0001BE6505_9606:otherRNA:Homo_sapiens	human	-4.0098782550603	2.1326611153845	-5.23048715058929	0.000141270199746025	0.082041848801855	1.21703598599052
RNAcentral_sense_URS0001BE93EB_9606:otherRNA:Homo_sapiens	human	-1.94885844119756	0.939695522412679	-5.28016865620101	0.000129296207487529	0.082041848801855	1.2948575924297
RNAcentral_sense_URS0001BEDDEA_9606:otherRNA:Homo_sapiens	human	1.95127405285518	0.940299425327083	5.18052001708923	0.000154483366128611	0.082041848801855	1.13835879312509
RNAcentral_antisense_URS00008BAA9D_9606:otherRNA:Homo_sapiens	human	1.91781873696272	0.931935596353969	5.06173371749475	0.000191326017489503	0.0837772478428652	0.949695845892006
cdna_antisense_ENST00000567235.6-ENSG00000141076.18:protein_coding	human	1.82257002214535	0.908123417649625	5.02361923753356	0.000204998731705936	0.0847768255922268	0.888681539670531
cdna_sense_ENST00000433052.1-ENSG00000144366.16:protein_coding	human	-3.63189651461782	1.71255169839029	-5.00562262074469	0.000211804020006093	0.0847768255922268	0.859792313877358
tRNA_sense_Homo_sapiens_chr11.trna8-SerGCT:tRNA	human	4.30174755609005	2.75260827270879	5.01351139508465	0.000208792477911039	0.0847768255922268	0.872462128554846
RNAcentral_antisense_URS00009B240A_9606:otherRNA:Homo_sapiens	human	-1.87890240998326	0.922206514609104	-5.00479459389719	0.00021212272726642	0.0847768255922268	0.858461887568182
RNAcentral_antisense_URS0000D59221_9606:otherRNA:Homo_sapiens	human	1.82257002214535	0.908123417649625	5.02361923753356	0.000204998731705936	0.0847768255922268	0.888681539670531
RNAcentral_antisense_URS0001BF74D5_9606:otherRNA:Homo_sapiens	human	-1.97689752187171	0.946705292581215	-5.02535432021464	0.000204354749073643	0.0847768255922268	0.891464092931931
RNAcentral_sense_URS00008C0099_9606:otherRNA:Homo_sapiens	human	1.93499542229467	0.936229767686955	4.99017007497123	0.000217834595554951	0.0847768255922268	0.834946269226787
RNAcentral_sense_URS0000D6DC65_9606:otherRNA:Homo_sapiens	human	1.93499542229467	0.936229767686955	4.99017007497123	0.000217834595554951	0.0847768255922268	0.834946269226787
RNAcentral_sense_URS0001AA534C_9606:rRNA:Homo_sapiens	human	2.44528014015895	2.60635351338462	4.98369054586208	0.000220416172223483	0.0847768255922268	0.824516717058973
ncRNA_sense_ENST00000599640.6-ENSG00000227733.10:lncRNA	human	-2.06130740436907	0.967807763205555	-4.96117165071203	0.000229638127543462	0.0849991582929303	0.788218832044101
RNAcentral_antisense_URS0001BF61AA_9606:otherRNA:Homo_sapiens	human	2.02569380217823	1.06542863860246	4.95333689498229	0.000232939861810434	0.0849991582929303	0.775571537692151
RNAcentral_sense_URS0001BD692B_9606:otherRNA:Homo_sapiens	human	1.80871880499305	0.90466061336155	4.95358275303658	0.00023283550602343	0.0849991582929303	0.775968560614819
RNAcentral_sense_URS0001BECF6F_9606:otherRNA:Homo_sapiens	human	-2.16423664955445	0.9935400745019	-4.97420813746454	0.000224251603976378	0.0849991582929303	0.809241823490013
RNAcentral_sense_URS000075AEF2_9606:otherRNA:Homo_sapiens	human	-2.23780116470962	2.08869629489034	-4.94228021715508	0.000237683508031261	0.0856322532352626	0.757706986462813
RNAcentral_antisense_URS0001BDB260_9606:otherRNA:Homo_sapiens	human	1.81421228210472	0.906033982639467	4.91857629725254	0.000248194401777741	0.0872112230049143	0.719344073172889
RNAcentral_antisense_URS00022681E7_9606:lncRNA:Homo_sapiens	human	1.81421228210472	0.906033982639467	4.91857629725254	0.000248194401777741	0.0872112230049143	0.719344073172889
cdna_sense_ENST00000393283.5-ENSG00000015568.13:protein_coding	human	-2.01011992446241	0.95501089322889	-4.90970656935277	0.000252250541760404	0.0875555477998123	0.704966796501848
cdna_antisense_ENST00000371959.9-ENSG00000126016.17:protein_coding	human	1.92808408620468	0.934501933664459	4.88627152005726	0.000263301941311713	0.0897600054075764	0.666921811548312
cdna_antisense_ENST00000486889.2-ENSG00000171793.16:retained_intron	human	1.7512284177759	0.890288016557263	4.78741340530613	0.000315747743369548	0.0897600054075764	0.505514180660434
cdna_antisense_ENST00000569188.6-ENSG00000103044.11:protein_coding	human	2.43262651420341	1.58459659211227	4.83783990768595	0.000287762770732713	0.0897600054075764	0.58803100336887
cdna_sense_ENST00000359596.8-ENSG00000196218.13:protein_coding	human	-2.16394021404103	1.13987442408778	-4.79596246500368	0.000310811686434359	0.0897600054075764	0.519530481754521
cdna_sense_ENST00000505496.7-ENSG00000164733.22:protein_coding	human	1.81650624159486	0.906607472512004	4.75350728071532	0.000336138616723988	0.0897600054075764	0.449817748809197
cdna_sense_ENST00000525250.5-ENSG00000177666.17:retained_intron	human	2.31077330206486	1.38159771772087	4.7530040663607	0.000336451318230197	0.0897600054075764	0.448989855975692
ncRNA_antisense_ENST00000567953.1-ENSG00000261426.1:lncRNA	human	2.18237643900053	1.30041978555982	4.81155011821034	0.00030201651810581	0.0897600054075764	0.545058555111959
ncRNA_antisense_ENST00000657156.1-ENSG00000287351.1:lncRNA	human	1.7512284177759	0.890288016557263	4.78741340530613	0.000315747743369548	0.0897600054075764	0.505514180660434
ncRNA_sense_ENST00000480694.2-ENSG00000176349.11:lncRNA	human	3.79196071986188	2.32118041352016	4.87469683711519	0.000268944532648001	0.0897600054075764	0.648100160468435
ncRNA_sense_ENST00000535893.1-ENSG00000257096.1:lncRNA	human	-1.90694149065741	0.92921628477764	-4.76886780395515	0.000326736928774334	0.0897600054075764	0.475071045904599
ncRNA_sense_ENST00000601708.1-ENSG00000269364.1:lncRNA	human	4.16201151367859	2.69112261864855	4.80179865876067	0.000307487982995886	0.0897600054075764	0.529092737788133
RNAcentral_antisense_URS00009B90EC_9606:lncRNA:Homo_sapiens	human	2.04972887350292	1.07143740643363	4.82963127029271	0.000292136833882014	0.0897600054075764	0.574624603791578
RNAcentral_antisense_URS0000EF5723_9606:otherRNA:Homo_sapiens	human	2.314413813419	1.31134336521764	4.75167000501254	0.000337281774237753	0.0897600054075764	0.446794865634443
RNAcentral_antisense_URS00019E2960_9606:otherRNA:Homo_sapiens	human	1.7481502728223	0.889518480318863	4.80412453820046	0.000306173686191224	0.0897600054075764	0.532902133994456
RNAcentral_antisense_URS0001BE4699_9606:otherRNA:Homo_sapiens	human	1.83498196531896	0.911226403443028	4.80426609778996	0.000306093882640423	0.0897600054075764	0.53313395847668
RNAcentral_sense_URS000056F7EE_9606:otherRNA:Homo_sapiens	human	-4.39967477830966	1.95178231715116	-4.82210949477728	0.00029620544258616	0.0897600054075764	0.562331072766753
RNAcentral_sense_URS00008BDB17_9606:otherRNA:Homo_sapiens	human	-3.19337067299557	2.03228018159103	-4.75141039396004	0.000337443629351791	0.0897600054075764	0.446367685590777
RNAcentral_sense_URS00009AFD1C_9606:lncRNA:Homo_sapiens	human	1.81650624159486	0.906607472512004	4.75350728071532	0.000336138616723988	0.0897600054075764	0.449817748809197
RNAcentral_sense_URS0000B8EBD5_9606:otherRNA:Homo_sapiens	human	2.53711230618977	1.26751811794877	4.84066699352398	0.000286272099389747	0.0897600054075764	0.59264586237404
RNAcentral_sense_URS0000D5D757_9606:otherRNA:Homo_sapiens	human	-3.51291065467983	2.13095415428034	-4.84669364598338	0.000283121030351119	0.0897600054075764	0.602479572456907
RNAcentral_sense_URS0001BCB176_9606:otherRNA:Homo_sapiens	human	1.81650624159486	0.906607472512004	4.75350728071532	0.000336138616723988	0.0897600054075764	0.449817748809197
RNAcentral_sense_URS0001BCF873_9606:otherRNA:Homo_sapiens	human	-2.03324148057151	1.06731555820078	-4.83614060455678	0.000288662654596599	0.0897600054075764	0.585256525415031
RNAcentral_sense_URS0001BF0B85_9606:otherRNA:Homo_sapiens	human	3.36997700213442	2.02735273018856	4.77054764875496	0.000325725409916122	0.0897600054075764	0.4778306604775
RNAcentral_sense_URS0001BF1489_9606:otherRNA:Homo_sapiens	human	2.31422462326242	1.19823154323791	4.80826024496036	0.000303851066820054	0.0897600054075764	0.539673720887627
PfDd2_140051400	dd2	-2.16631196308466	1.66951068616936	-4.76302234125393	0.000330282218373107	0.0897600054075764	0.46546498542383
RNAcentral_antisense_URS0001BE3F5C_9606:otherRNA:Homo_sapiens	human	-2.26104331167708	1.23480381839193	-4.73239751164492	0.00034951871382531	0.0921111262305182	0.415055801283226
RNAcentral_sense_URS0001BEE25B_9606:otherRNA:Homo_sapiens	human	1.86751555403394	0.919359800621773	4.72233169365146	0.000356091860694255	0.0929824453126595	0.398457203751762
ncRNA_sense_ENST00000660549.1-ENSG00000288022.1:lncRNA	human	2.29654577709995	1.13314163233289	4.70285731823275	0.000369174879062121	0.0937954972701515	0.366301944179087
RNAcentral_antisense_URS0000EA26A7_9606:otherRNA:Homo_sapiens	human	-1.77348119010079	0.895851209638487	-4.69496126080904	0.000374620394273562	0.0937954972701515	0.353248639916771
RNAcentral_antisense_URS0001BE0B09_9606:otherRNA:Homo_sapiens	human	3.3223184306149	1.62505445736176	4.68924227895486	0.000378616362715734	0.0937954972701515	0.343788726620672
RNAcentral_antisense_URS0001BF292A_9606:otherRNA:Homo_sapiens	human	1.76939723279313	0.89483022031157	4.69322163174937	0.000375831267257875	0.0937954972701515	0.350371574709581
RNAcentral_sense_URS00008BC562_9606:tasiRNA:Homo_sapiens	human	1.76939723279313	0.89483022031157	4.69322163174937	0.000375831267257875	0.0937954972701515	0.350371574709581
RNAcentral_sense_URS0000D5BF2E_9606:otherRNA:Homo_sapiens	human	2.10989337446745	1.24241483690692	4.68872727719501	0.000378978363645121	0.0937954972701515	0.342936617605893
RNAcentral_antisense_URS0001BD161B_9606:otherRNA:Homo_sapiens	human	-2.03419473114318	1.1738983797929	-4.68005140831924	0.000385130881231712	0.0944965098415257	0.328576002465041
RNAcentral_antisense_URS0001BF2536_9606:otherRNA:Homo_sapiens	human	-2.16267145517233	1.28145331064978	-4.6687169111051	0.000393324877331314	0.0956821594752467	0.309798442658213
ncRNA_antisense_ENST00000629058.1-ENSG00000281376.1:lncRNA	human	2.40168398240985	1.73457213410829	4.65663512189162	0.000402257982588753	0.0965755875124973	0.289762628815496
RNAcentral_antisense_URS0000D5DEF6_9606:otherRNA:Homo_sapiens	human	1.77441343314822	0.896084270400342	4.65459926098138	0.00040378381399716	0.0965755875124973	0.286384413154287
cdna_sense_ENST00000358511.10-ENSG00000206384.10:protein_coding	human	2.2821830575124	1.31133121123479	4.63314432130543	0.000420232600217838	0.0980980621815293	0.250747279772899
RNAcentral_antisense_URS00009C5B45_9606:otherRNA:Homo_sapiens	human	-1.79266640257531	0.900647512757115	-4.63281654924185	0.000420489199147867	0.0980980621815293	0.250202337791672
RNAcentral_sense_URS00009B2710_9606:otherRNA:Homo_sapiens	human	1.78099281242489	0.897729115219512	4.63679910281241	0.000417382371896099	0.0980980621815293	0.256822559642264
cdna_antisense_ENST00000373491.3-ENSG00000065491.8:protein_coding	human	1.71649278461915	0.881604108268077	4.60506437284017	0.000442813670979861	0.0984637711205376	0.204007777750476
ncRNA_sense_ENST00000598950.1-ENSG00000269736.1:lncRNA	human	1.71649278461915	0.881604108268077	4.60506437284017	0.000442813670979861	0.0984637711205376	0.204007777750476
ncRNA_sense_ENST00000652699.1-ENSG00000176728.10:lncRNA	human	1.71649278461915	0.881604108268077	4.60506437284017	0.000442813670979861	0.0984637711205376	0.204007777750476
RNAcentral_antisense_URS00009B6319_9606:lncRNA:Homo_sapiens	human	1.71649278461915	0.881604108268077	4.60506437284017	0.000442813670979861	0.0984637711205376	0.204007777750476
RNAcentral_antisense_URS0001BD8B68_9606:otherRNA:Homo_sapiens	human	1.71649278461915	0.881604108268077	4.60506437284017	0.000442813670979861	0.0984637711205376	0.204007777750476
RNAcentral_sense_URS0000EBE8FD_9606:otherRNA:Homo_sapiens	human	1.71649278461915	0.881604108268077	4.60506437284017	0.000442813670979861	0.0984637711205376	0.204007777750476
RNAcentral_antisense_URS0001BD3E63_9606:otherRNA:Homo_sapiens	human	-2.49908429538267	1.38777268180786	-4.59764568646033	0.00044898655338863	0.0985983584435704	0.191640829850231
RNAcentral_antisense_URS0001BEEB67_9606:otherRNA:Homo_sapiens	human	1.67680866845285	0.871683079226501	4.59059425347835	0.000454936324664053	0.0985983584435704	0.179878993027572
RNAcentral_sense_URS0001BF1541_9606:otherRNA:Homo_sapiens	human	1.67680866845285	0.871683079226501	4.59059425347835	0.000454936324664053	0.0985983584435704	0.179878993027572
RNAcentral_sense_URS0001BF43CD_9606:otherRNA:Homo_sapiens	human	1.98516527034052	1.19950608606926	4.58784769311867	0.000457275782255333	0.0985983584435704	0.17529584400389
ncRNA_antisense_ENST00000381489.6-ENSG00000180525.14:lncRNA	human	-2.16267145517232	1.1628699732412	-4.53646587754335	0.00050340948163382	0.107729629069637	0.0893642683957054
RNAcentral_antisense_URS0001BF4B90_9606:otherRNA:Homo_sapiens	human	1.87330265931973	0.920806576943222	4.50939992286221	0.000529618483871121	0.111458738469115	0.0439544240662757
RNAcentral_sense_URS0000EBA384_9606:otherRNA:Homo_sapiens	human	3.5435877999253	1.72408883803788	4.50642551336203	0.000532583389494751	0.111458738469115	0.0389581125183485
RNAcentral_sense_URS0001BEF93E_9606:otherRNA:Homo_sapiens	human	1.94822271608743	1.05007439354991	4.50800393600116	0.000531007882816112	0.111458738469115	0.0416096403613704
RNAcentral_antisense_URS00008B759C_9606:otherRNA:Homo_sapiens	human	1.79617394966449	0.901524399529411	4.50048495372675	0.00053855635547002	0.111886065615969	0.028975825340992
ncRNA_sense_ENST00000491578.1-ENSG00000240057.6:lncRNA	human	1.80031476846328	0.902559604229109	4.49342849391088	0.000545741243802074	0.112557154210831	0.0171123114093339
cdna_antisense_ENST00000624028.1-ENSG00000134283.18:TEC	human	-2.29740051459765	1.18276734599486	-4.47850993157954	0.000561258799279927	0.113557783198531	-0.00799093191608247
ncRNA_sense_ENST00000607372.1-ENSG00000272226.1:lncRNA	human	1.65592425244841	0.866461975225391	4.47727620526726	0.00056256227359261	0.113557783198531	-0.0100682217537402
RNAcentral_antisense_URS0001BD2522_9606:otherRNA:Homo_sapiens	human	1.65592425244841	0.866461975225391	4.47727620526726	0.00056256227359261	0.113557783198531	-0.0100682217537402
mature_sense_hsa-miR-6868-3p	human	2.66177045758548	1.57180144515992	4.46958747775217	0.000570756367286001	0.114400476941508	-0.0230186521107756
ncRNA_antisense_ENST00000645185.1-ENSG00000280109.3:lncRNA	human	1.6631432162008	0.868266716163487	4.45110409470588	0.000590962229088531	0.115205253180259	-0.0541826477721594
RNAcentral_antisense_URS0000A76A9D_9606:asRNA:Homo_sapiens	human	2.69403038270267	1.38977157212199	4.4536694971851	0.00058811423275864	0.115205253180259	-0.0498545737576341
RNAcentral_antisense_URS0001BD5380_9606:otherRNA:Homo_sapiens	human	-2.00774817541878	1.08297925899833	-4.45309691611452	0.000588748657523196	0.115205253180259	-0.0508204973412774
RNAcentral_sense_URS0000D5C084_9606:otherRNA:Homo_sapiens	human	2.35185019509854	1.249432238496	4.46051517219818	0.000580583541843402	0.115205253180259	-0.0383094774276209
RNAcentral_antisense_URS0001BCF426_9606:otherRNA:Homo_sapiens	human	1.70307182877877	0.87824886930798	4.44572188068987	0.000596983638570618	0.115587403544197	-0.0632657265707151
RNAcentral_sense_URS0001BE4B74_9606:otherRNA:Homo_sapiens	human	2.834503517888	1.66412988761292	4.43808194499942	0.000605639732313634	0.116471067980477	-0.0761654079445231
RNAcentral_sense_URS0001BE2CB1_9606:otherRNA:Homo_sapiens	human	2.46901274882037	1.30383105863812	4.42659849282802	0.00061889471510051	0.118221351551615	-0.0955688638519776
cdna_sense_ENST00000227638.8-ENSG00000110218.9:protein_coding	human	2.23787442150533	1.1635854687329	4.41800652802428	0.00062900747307658	0.119352071324704	-0.110097684535584
cdna_sense_ENST00000489174.1-ENSG00000119147.10:processed_transcript	human	-1.68724518269284	0.874292207786498	-4.36421080819939	0.000696317553062832	0.119389097561894	-0.201277679855914
cdna_sense_ENST00000587244.5-ENSG00000166569.8:protein_coding	human	-1.68724518269284	0.874292207786498	-4.36421080819939	0.000696317553062832	0.119389097561894	-0.201277679855914
ncRNA_antisense_ENST00000586278.1-ENSG00000267239.1:lncRNA	human	2.02665339001186	1.10555271808049	4.37169701662826	0.000686523059642872	0.119389097561894	-0.188567341177456
ncRNA_sense_ENST00000598832.1-ENSG00000269364.1:lncRNA	human	-4.11356788083753	2.04218371865687	-4.38087076970277	0.000674713850164403	0.119389097561894	-0.17300134619081
RNAcentral_antisense_URS000075F86F_9606:asRNA:Homo_sapiens	human	2.40226332941058	1.37440389304404	4.40194795045795	0.000648367573507023	0.119389097561894	-0.137277637092277
RNAcentral_antisense_URS0000D5A9C1_9606:otherRNA:Homo_sapiens	human	-1.68724518269284	1.41927950527636	-4.36822823971427	0.000691043632840976	0.119389097561894	-0.194455882956658
RNAcentral_antisense_URS0000D5B7C6_9606:otherRNA:Homo_sapiens	human	-1.68724518269284	0.874292207786498	-4.36421080819939	0.000696317553062832	0.119389097561894	-0.201277679855914
RNAcentral_antisense_URS0000D5CA79_9606:otherRNA:Homo_sapiens	human	-1.68724518269284	0.874292207786498	-4.36421080819939	0.000696317553062832	0.119389097561894	-0.201277679855914
RNAcentral_antisense_URS0001BD0AE0_9606:otherRNA:Homo_sapiens	human	6.12334762280453	3.83954721407891	4.38344504488888	0.00067143777004647	0.119389097561894	-0.168635214015192
RNAcentral_antisense_URS0001BDA7D9_9606:otherRNA:Homo_sapiens	human	-1.68724518269284	0.874292207786498	-4.36421080819939	0.000696317553062832	0.119389097561894	-0.201277679855914
RNAcentral_antisense_URS0001BDFB3C_9606:otherRNA:Homo_sapiens	human	1.79509018160541	2.47694183381169	4.38621395731191	0.000667932275270966	0.119389097561894	-0.16393989195735
RNAcentral_antisense_URS0001BF0D5F_9606:otherRNA:Homo_sapiens	human	-1.68724518269284	0.874292207786498	-4.36421080819939	0.000696317553062832	0.119389097561894	-0.201277679855914
RNAcentral_antisense_URS0001BF1A39_9606:otherRNA:Homo_sapiens	human	2.09365339303633	1.414356192945	4.4001310774837	0.000650596315513469	0.119389097561894	-0.140354848309896
RNAcentral_sense_URS0000D6EA08_9606:otherRNA:Homo_sapiens	human	2.19329915970879	1.46764178386925	4.39979763616885	0.000651006201551671	0.119389097561894	-0.140919638364273
RNAcentral_sense_URS0000EA4B61_9606:otherRNA:Homo_sapiens	human	-1.68724518269284	0.874292207786498	-4.36421080819939	0.000696317553062832	0.119389097561894	-0.201277679855914
RNAcentral_sense_URS0000EAA37D_9606:otherRNA:Homo_sapiens	human	-1.68724518269284	0.874292207786498	-4.36421080819939	0.000696317553062832	0.119389097561894	-0.201277679855914
RNAcentral_sense_URS0001BE4F5C_9606:otherRNA:Homo_sapiens	human	2.34580650631693	1.75421594564529	4.36025382083795	0.000701552646465815	0.119566415710839	-0.207998794616939
RNAcentral_antisense_URS0001BFA3DB_9606:otherRNA:Homo_sapiens	human	-5.86317113508055	2.82550433461209	-4.33845478274688	0.000731128185751639	0.12386530013609	-0.24505998519491
cdna_sense_ENST00000310441.12-ENSG00000172534.14:protein_coding	human	-2.08231874175418	1.11946905601607	-4.32692138603024	0.00074729212244394	0.124299822973446	-0.26469175098643
cdna_sense_ENST00000382496.10-ENSG00000112902.12:protein_coding	human	1.58458264807896	0.848626574133028	4.29137687258441	0.000799459323171764	0.124299822973446	-0.325295243709412
tRNA_sense_Homo_sapiens_chr2.trna13-AlaCGC:tRNA	human	3.57024113102518	2.1179567851336	4.28795218822532	0.000804679543558355	0.124299822973446	-0.331142291224427
ncRNA_antisense_ENST00000629293.1-ENSG00000281778.1:lncRNA	human	1.58872346687775	0.849661778832726	4.28017154989902	0.00081667018818194	0.124299822973446	-0.344431506149856
ncRNA_sense_ENST00000402221.4-ENSG00000176349.11:lncRNA	human	-4.50473001084632	2.56774826459589	-4.32478107900183	0.00075033196618048	0.124299822973446	-0.268336686236898
RNAcentral_antisense_URS0000784681_9606:asRNA:Homo_sapiens	human	1.58458264807896	0.848626574133028	4.29137687258441	0.000799459323171764	0.124299822973446	-0.325295243709412
RNAcentral_antisense_URS00009B2172_9606:otherRNA:Homo_sapiens	human	1.58872346687775	0.849661778832726	4.28017154989902	0.00081667018818194	0.124299822973446	-0.344431506149856
RNAcentral_antisense_URS0000D6E728_9606:otherRNA:Homo_sapiens	human	2.51208636605294	1.37984512347307	4.31639951506254	0.00076235916637383	0.124299822973446	-0.28261578522527
RNAcentral_antisense_URS0001BD21DD_9606:otherRNA:Homo_sapiens	human	1.8697175984757	1.02643458767683	4.28576148548343	0.000808037185074895	0.124299822973446	-0.334883257925418
RNAcentral_antisense_URS0001BDC11D_9606:otherRNA:Homo_sapiens	human	1.58872346687775	0.849661778832726	4.28017154989902	0.00081667018818194	0.124299822973446	-0.344431506149856
RNAcentral_antisense_URS0001BECADD_9606:otherRNA:Homo_sapiens	human	1.58458264807896	0.848626574133028	4.29137687258441	0.000799459323171764	0.124299822973446	-0.325295243709412
RNAcentral_antisense_URS0001BF1C24_9606:otherRNA:Homo_sapiens	human	2.06452684277643	1.18567470116677	4.28425028539304	0.000810361761456951	0.124299822973446	-0.33746419757173
RNAcentral_antisense_URS0001BFA2BB_9606:otherRNA:Homo_sapiens	human	1.58458264807896	0.848626574133028	4.29137687258441	0.000799459323171764	0.124299822973446	-0.325295243709412
RNAcentral_antisense_URS0002151290_9606:rRNA:Homo_sapiens	human	1.58458264807896	0.848626574133028	4.29137687258441	0.000799459323171764	0.124299822973446	-0.325295243709412
RNAcentral_sense_URS00003937DC_9606:otherRNA:Homo_sapiens	human	1.58458264807896	0.848626574133028	4.29137687258441	0.000799459323171764	0.124299822973446	-0.325295243709412
RNAcentral_sense_URS00008B88C8_9606:otherRNA:Homo_sapiens	human	1.58458264807896	0.848626574133028	4.29137687258441	0.000799459323171764	0.124299822973446	-0.325295243709412
RNAcentral_sense_URS00009B41BF_9606:lncRNA:Homo_sapiens	human	2.10027877178152	1.30734525100415	4.30654517250084	0.000776753790360114	0.124299822973446	-0.299414760932557
RNAcentral_sense_URS0001BCD207_9606:otherRNA:Homo_sapiens	human	1.58872346687775	0.849661778832726	4.28017154989902	0.00081667018818194	0.124299822973446	-0.344431506149856
RNAcentral_sense_URS0001BEDD9A_9606:otherRNA:Homo_sapiens	human	1.58872346687775	0.849661778832726	4.28017154989902	0.00081667018818194	0.124299822973446	-0.344431506149856
ncRNA_sense_ENST00000439913.1-ENSG00000234864.2:lncRNA	human	-1.84343722131509	1.02387801985683	-4.26217145715332	0.000845119094413078	0.127651254359534	-0.375202576504734
RNAcentral_antisense_URS00008C0652_9606:otherRNA:Homo_sapiens	human	2.12726043929506	2.15587024153134	4.26059444637802	0.000847659583794248	0.127651254359534	-0.377900265429948
RNAcentral_sense_URS0001BF089A_9606:otherRNA:Homo_sapiens	human	1.80813464947844	1.48123760596248	4.24934173284414	0.000866016474048891	0.129729267812524	-0.397157885498921
cdna_antisense_ENST00000608151.5-ENSG00000094975.14:protein_coding	human	-2.20862903460199	1.41729941404072	-4.23151155690682	0.000895943973864989	0.132833971681322	-0.42770175346005
RNAcentral_antisense_URS0000D5CCD8_9606:otherRNA:Homo_sapiens	human	2.31491926955489	1.53710908253406	4.2302218891602	0.000898149433043176	0.132833971681322	-0.429912414153047
PfDd2_110020300	dd2	2.32999255879774	1.87679116975151	4.22870923669469	0.000900743325644552	0.132833971681322	-0.432505540147067
cdna_sense_ENST00000390461.2-ENSG00000211813.2:TR_V_gene	human	-2.26306392645998	1.21948023664341	-4.1923904794402	0.000965387396919731	0.139476426858525	-0.494843493156243
ncRNA_sense_ENST00000423178.6-ENSG00000224023.10:lncRNA	human	-2.32492977183398	1.22769874061807	-4.19543619746697	0.000959787811046623	0.139476426858525	-0.489610154178317
RNAcentral_sense_URS00008B2BB1_9606:otherRNA:Homo_sapiens	human	1.70808874808939	0.879503099135636	4.19277034866864	0.000964687176803465	0.139476426858525	-0.494190722868811
RNAcentral_sense_URS0001BED76A_9606:otherRNA:Homo_sapiens	human	1.70808874808939	0.879503099135636	4.19277034866864	0.000964687176803465	0.139476426858525	-0.494190722868811
tRNA_sense_Homo_sapiens_chr2.trna19-GlyGCC:tRNA	human	-9.79928627479595	2.90230248081228	-4.18545938567371	0.000978255610771154	0.140416768851796	-0.506756721630001
RNAcentral_sense_URS0001BCF531_9606:otherRNA:Homo_sapiens	human	2.47746076482548	1.99128493050446	4.17936304511956	0.000989719506820764	0.140416768851796	-0.517239513178227
RNAcentral_sense_URS0001BE1808_9606:otherRNA:Homo_sapiens	human	-2.00833238458407	1.11612386569601	-4.17835416651041	0.000991629911433172	0.140416768851796	-0.518974692767497
RNAcentral_sense_URS0001BE3185_9606:otherRNA:Homo_sapiens	human	1.92720798569285	1.06755358146687	4.18004912484494	0.000988422509405411	0.140416768851796	-0.516059581634658
RNAcentral_sense_URS0001BCFBB8_9606:otherRNA:Homo_sapiens	human	2.30182239178053	1.79237820943092	4.17278328595984	0.00100224723117369	0.141217627196364	-0.5285580920769
RNAcentral_sense_URS0000EEC514_9606:otherRNA:Homo_sapiens	human	-2.09428061834015	1.08257534264294	-4.16150009765232	0.00102411021929591	0.143587315574385	-0.54797845990602
cdna_sense_ENST00000677783.1-ENSG00000130816.17:retained_intron	human	1.61498662720367	0.856227568914204	4.14758827180203	0.00105174161927981	0.146022780331425	-0.571941957739739
RNAcentral_sense_URS0001BDCEAA_9606:otherRNA:Homo_sapiens	human	1.61498662720367	0.856227568914204	4.14758827180203	0.00105174161927981	0.146022780331425	-0.571941957739739
RNAcentral_antisense_URS0001BE1F4E_9606:otherRNA:Homo_sapiens	human	2.1010016075159	1.45191395381217	4.14122164152852	0.00106464078710943	0.147096146032567	-0.582915506046872
ncRNA_sense_ENST00000660775.1-ENSG00000286460.1:lncRNA	human	1.71649278461915	0.988128384212688	4.13685063188884	0.00107359052820298	0.147423846479421	-0.59045186914063
RNAcentral_antisense_URS0001BD67F5_9606:otherRNA:Homo_sapiens	human	-2.65467732975174	1.88002348330687	-4.13501502609118	0.00107737193688847	0.147423846479421	-0.593617363698631
RNAcentral_sense_URS0000E96FDB_9606:otherRNA:Homo_sapiens	human	-2.35511664337909	1.19719637819022	-4.1320599289825	0.00108348824457349	0.147551399124644	-0.598714157879226
RNAcentral_antisense_URS0001BD4A40_9606:otherRNA:Homo_sapiens	human	-3.11973013310038	1.89583164854922	-4.12631802880284	0.00109547451569894	0.148473312694397	-0.608620089059281
RNAcentral_sense_URS0001BCD76C_9606:otherRNA:Homo_sapiens	human	-2.22341415742755	1.4022184259979	-4.12161901537089	0.00110538484074631	0.14910646131432	-0.616729382540025
RNAcentral_sense_URS0001BE4B8E_9606:otherRNA:Homo_sapiens	human	1.77441343314821	1.00260854634495	4.11338117488586	0.00112298095894174	0.150765490817924	-0.630951295843049
ncRNA_sense_ENST00000552584.2-ENSG00000258171.2:lncRNA	human	3.00924528995645	1.73773669744581	4.09094962821051	0.00117236440132327	0.156656505119544	-0.669712593069828
cdna_antisense_ENST00000237536.9-ENSG00000149639.15:protein_coding	human	-2.1130253980673	1.43340099539891	-4.07599494212773	0.00120651834725005	0.156803311412927	-0.695582199966843
cdna_sense_ENST00000560283.5-ENSG00000034053.15:protein_coding	human	2.10937675075213	1.33384941093242	4.08412386304972	0.00118782873676983	0.156803311412927	-0.681517483021403
RNAcentral_antisense_URS0000D5AF34_9606:otherRNA:Homo_sapiens	human	-3.31037698509726	1.58796246708797	-4.07745336246359	0.00120314318699704	0.156803311412927	-0.693058347028756
RNAcentral_sense_URS0001B98AF9_9606:rRNA:Homo_sapiens	human	2.47248991631956	2.61324903340694	4.07895362271429	0.0011996812858561	0.156803311412927	-0.690462308805242
RNAcentral_sense_URS0001BCED0A_9606:otherRNA:Homo_sapiens	human	-2.21749944299132	1.41339684656035	-4.0816833082691	0.00119340858547941	0.156803311412927	-0.6857394571231
RNAcentral_sense_URS0001BECDBC_9606:otherRNA:Homo_sapiens	human	-2.36254500314281	1.95380933783516	-4.08682582915731	0.00118168237832949	0.156803311412927	-0.676843981463759
tRNA_sense_Homo_sapiens_chr1.trna37-GlyGCC:tRNA	human	-10.3869076271087	4.82472068333899	-4.05543259939563	0.00125515016546134	0.160919297339463	-0.731188428827749
ncRNA_sense_ENST00000584923.1-ENSG00000263934.5:snoRNA	human	-5.20281348210671	1.75318428263997	-4.05668913639198	0.00125212156439378	0.160919297339463	-0.729011394062479
RNAcentral_antisense_URS00008B4DD1_9606:otherRNA:Homo_sapiens	human	2.22782796118265	1.15584636087319	4.05813731036159	0.0012486403416319	0.160919297339463	-0.726502525728107
PfDd2_100031900	dd2	1.7816323969006	1.0319685653838	4.04176127914698	0.00128859044361184	0.164465745318745	-0.75488477188584
cdna_antisense_ENST00000396192.7-ENSG00000124207.17:protein_coding	human	3.35498596361687	1.7845746177383	4.02858362012681	0.00132168629601796	0.167049730587284	-0.777742386481589
ncRNA_antisense_ENST00000641941.1-ENSG00000223914.4:lncRNA	human	1.49649744650386	0.826605273739253	4.0153532742467	0.00135578974652739	0.167049730587284	-0.800707867915454
RNAcentral_antisense_URS000076AECC_9606:otherRNA:Homo_sapiens	human	1.49649744650386	0.826605273739253	4.0153532742467	0.00135578974652739	0.167049730587284	-0.800707867915454
RNAcentral_antisense_URS0000E94606_9606:otherRNA:Homo_sapiens	human	2.10406701142331	1.39085669145947	4.01807935472027	0.00134868994348851	0.167049730587284	-0.795974547748232
RNAcentral_sense_URS0000D5974D_9606:otherRNA:Homo_sapiens	human	2.19228412136505	1.34518670418905	4.01859569871192	0.00134734946609708	0.167049730587284	-0.795078092612141
RNAcentral_sense_URS0001BCF079_9606:otherRNA:Homo_sapiens	human	-2.18000002512098	1.2197115334958	-4.01918875912415	0.00134581150681962	0.167049730587284	-0.794048476281831
RNAcentral_sense_URS0001BFA26A_9606:otherRNA:Homo_sapiens	human	1.85536438332391	1.12393786061113	4.02094428073611	0.00134126949927561	0.167049730587284	-0.791000895455602
mature_sense_hsa-miR-200a-3p	human	2.23648112499641	2.99953262056602	4.02997862192828	0.00131814195425509	0.167049730587284	-0.775321874371017
RNAcentral_antisense_URS0001BEFB77_9606:otherRNA:Homo_sapiens	human	1.88839997003838	1.05458897799049	4.00843722828469	0.00137397387536336	0.167837100603399	-0.812719360413327
RNAcentral_sense_URS0000E98F7F_9606:otherRNA:Homo_sapiens	human	-2.41312503415391	1.41228741146864	-4.01021741141525	0.00136926959684851	0.167837100603399	-0.809627191593409
RNAcentral_sense_URS0000D58CB9_9606:otherRNA:Homo_sapiens	human	4.83755077235116	1.66186860520108	4.00323866458894	0.00138780631505767	0.16880232196227	-0.82175090918169
tRNA_sense_Homo_sapiens_chr1.trna111-HisGTG:tRNA	human	4.32908728996289	1.53475273460401	3.99789869803055	0.00140216328063066	0.16910326819199	-0.831030698779053
RNAcentral_sense_URS0000D5C1E1_9606:microRNA:Homo_sapiens	human	2.53182114585772	2.29766084699318	3.99978038834203	0.00139708694735898	0.16910326819199	-0.827760401598761
RNAcentral_sense_URS0000D5D1A8_9606:otherRNA:Homo_sapiens	human	2.81944592638913	1.52902116283347	3.99414029875243	0.0014123590236175	0.169614187891145	-0.837563600700277
RNAcentral_sense_URS00000FA8B7_9606:otherRNA:Homo_sapiens	human	2.11617687229117	1.16330538898488	3.99063594326979	0.00142193386785372	0.169823042225561	-0.843656074572269
RNAcentral_sense_URS0001BCBDDD_9606:otherRNA:Homo_sapiens	human	2.21876795248132	1.45833193791273	3.98914360779403	0.00142603144866521	0.169823042225561	-0.846250901526107
RNAcentral_sense_URS0001BECCC1_9606:otherRNA:Homo_sapiens	human	-2.07956231659268	2.93560723571851	-3.9809715829638	0.00144868473744156	0.171801937487757	-0.860463717865634
RNAcentral_antisense_URS0001BF0B67_9606:otherRNA:Homo_sapiens	human	1.67680866845285	0.978207355171112	3.97621578498946	0.0014620370048794	0.171845477005994	-0.868737768283094
RNAcentral_sense_URS0001BD958A_9606:otherRNA:Homo_sapiens	human	4.13838405244339	1.48707692522414	3.97564475765661	0.0014636486412168	0.171845477005994	-0.869731366450869
RNAcentral_sense_URS0001BEADFC_9606:otherRNA:Homo_sapiens	human	2.35689007332081	1.43247246685036	3.97440107636651	0.00146716502397782	0.171845477005994	-0.871895495083577
ncRNA_sense_ENST00000659219.1-ENSG00000214145.7:lncRNA	human	-2.27602133662957	2.1616919885798	-3.95951706107806	0.00150992396591293	0.172215746388479	-0.897805727835789
RNAcentral_antisense_URS0000D58803_9606:otherRNA:Homo_sapiens	human	2.92057503036331	1.79548962135579	3.94839102366567	0.00154271668034181	0.172215746388479	-0.91718663835223
RNAcentral_sense_URS0000995AA3_9606:rRNA:Homo_sapiens	human	2.46319154679689	1.71594871994811	3.94831888895755	0.00154293164544549	0.172215746388479	-0.917312327605967
RNAcentral_sense_URS0000D5C400_9606:otherRNA:Homo_sapiens	human	-2.14946713827562	1.26609316996164	-3.94831777092473	0.00154293497748093	0.172215746388479	-0.917314275696813
RNAcentral_sense_URS0000E936B5_9606:otherRNA:Homo_sapiens	human	1.98044394703575	1.26574555395386	3.95687142260643	0.00151765660317569	0.172215746388479	-0.902413306589955
RNAcentral_sense_URS0000EA0C6E_9606:otherRNA:Homo_sapiens	human	-2.11639864336493	1.477591064081	-3.95978300039347	0.00150914891098082	0.172215746388479	-0.897342608107118
RNAcentral_sense_URS0001BCC3A0_9606:otherRNA:Homo_sapiens	human	8.488253262502	4.63058674242678	3.96576292253428	0.00149182788180193	0.172215746388479	-0.886930507481518
RNAcentral_sense_URS0001BD3C84_9606:otherRNA:Homo_sapiens	human	2.11617687229117	1.13316108142935	3.96100331265181	0.00150559763334857	0.172215746388479	-0.895217575572683
RNAcentral_sense_URS0001BE3A28_9606:otherRNA:Homo_sapiens	human	-2.09635593187036	1.28432751394062	-3.94978075079529	0.00153858118736348	0.172215746388479	-0.914765231430362
RNAcentral_sense_URS0001BEA042_9606:otherRNA:Homo_sapiens	human	-2.22427192229316	3.03778915192227	-3.96633777996137	0.00149017352423563	0.172215746388479	-0.885929743904284
RNAcentral_sense_URS0001BF92EA_9606:otherRNA:Homo_sapiens	human	-3.95926399186435	1.44229691007938	-3.94955504453094	0.00153925206408521	0.172215746388479	-0.915158482043211
PfDd2_030016500	dd2	1.85986591932247	1.85752351597398	3.95249994573878	0.00153052223103096	0.172215746388479	-0.910027891078444
cdna_antisense_ENST00000511685.6-ENSG00000218336.9:protein_coding	human	1.7816323969006	1.00441328728305	3.94486052251894	0.00155327371801466	0.172692486570833	-0.923338791091862
RNAcentral_antisense_URS00008B2919_9606:otherRNA:Homo_sapiens	human	2.72438534473383	2.0025443478301	3.93676690063576	0.00157775482669211	0.174114959397142	-0.937446516179046
RNAcentral_sense_URS00008B5BBE_9606:otherRNA:Homo_sapiens	human	2.41175580521609	1.4448449538286	3.93658714700481	0.00157830298378409	0.174114959397142	-0.937759901787097
RNAcentral_antisense_URS0000D5AA68_9606:otherRNA:Homo_sapiens	human	-1.92833280558333	1.2427462408668	-3.93259506285429	0.00159052703766797	0.174159203168869	-0.944720472318909
RNAcentral_sense_URS0001BF3D9B_9606:otherRNA:Homo_sapiens	human	1.89034736167183	1.62708232535608	3.93246007775116	0.00159094205691469	0.174159203168869	-0.944955854840726
RNAcentral_sense_URS0000D58E76_9606:otherRNA:Homo_sapiens	human	2.19228412136505	1.41538609644259	3.9275420968344	0.00160613827884385	0.175149071618596	-0.953532706541091
RNAcentral_antisense_URS0001BF763C_9606:otherRNA:Homo_sapiens	human	1.86162325316702	1.08760792273988	3.91879277616697	0.00163354028287565	0.176112967921238	-0.968796307342623
RNAcentral_sense_URS0000D57941_9606:otherRNA:Homo_sapiens	human	-2.10926378982522	1.47814508697865	-3.92186735713811	0.0016238570454282	0.176112967921238	-0.963431833928611
RNAcentral_sense_URS0000D585A7_9606:otherRNA:Homo_sapiens	human	1.8994819931247	1.05591271342481	3.91926242616372	0.00163205733983636	0.176112967921238	-0.967976820030837
cdna_antisense_ENST00000682888.1-ENSG00000102174.10:protein_coding	human	-3.99799391617936	1.45197939115813	-3.90933676343667	0.00166369238996046	0.178686840766244	-0.98529985340576
RNAcentral_antisense_URS0000E9B7A5_9606:otherRNA:Homo_sapiens	human	-2.13212425489802	1.39113034763504	-3.90148518128207	0.00168915963083273	0.180740080499102	-0.999008719489381
RNAcentral_sense_URS0001BD1E62_9606:otherRNA:Homo_sapiens	human	1.99902686681888	1.31284186523878	3.89890421658377	0.00169761775685926	0.180964781257409	-1.00351616988014
RNAcentral_antisense_URS0001BF5AFE_9606:otherRNA:Homo_sapiens	human	-2.09232982742862	2.57163536036711	-3.88934564617783	0.00172932031814356	0.183656398861948	-1.02021408589253
RNAcentral_antisense_URS0001BF3FEE_9606:otherRNA:Homo_sapiens	human	1.94041961836944	1.11419747615312	3.8822600121692	0.00175321009260271	0.185422678319204	-1.03259667798207
RNAcentral_sense_URS0001BDB585_9606:otherRNA:Homo_sapiens	human	-3.04229674657976	2.16867828496145	-3.88056307933551	0.00175898120814366	0.185422678319204	-1.03556275878117
ncRNA_antisense_ENST00000451250.1-ENSG00000231090.2:lncRNA	human	2.18470952292673	1.53667555444846	3.87068137954234	0.00179297484882385	0.187616360835384	-1.05283949015835
RNAcentral_sense_URS0001BD72B7_9606:otherRNA:Homo_sapiens	human	-1.96289563131375	1.28701095469821	-3.87224800983525	0.00178754120724685	0.187616360835384	-1.0500999595205
RNAcentral_sense_URS0000EEACBF_9606:otherRNA:Homo_sapiens	human	2.18237643900053	1.36544265411353	3.86118384730615	0.00182627802753574	0.190401191281033	-1.0694516234586
RNAcentral_antisense_URS00008C02A6_9606:lncRNA:Homo_sapiens	human	-2.64663810585085	1.2959206973748	-3.84914696062955	0.00186939295569611	0.192153744495687	-1.09051512631087
RNAcentral_sense_URS0001BF00C0_9606:otherRNA:Homo_sapiens	human	2.0404455741163	1.84097941098962	3.84728963580431	0.0018761374635268	0.192153744495687	-1.09376624488846
RNAcentral_sense_URS0001BF75E7_9606:otherRNA:Homo_sapiens	human	2.66880666511529	1.94045976837184	3.85062556043404	0.00186404137350801	0.192153744495687	-1.08792712248684
hairpin_sense_hsa-mir-320a	human	-2.34714260634302	1.46084177137282	-3.84709539316781	0.00187684424741062	0.192153744495687	-1.0941062679229
PfDd2_130029600	dd2	1.66479246364271	1.40183276158728	3.84996487616644	0.00186643069506946	0.192153744495687	-1.08908350283308
RNAcentral_antisense_URS0001BE0AED_9606:otherRNA:Homo_sapiens	human	1.86751555403394	1.06576825908601	3.83528820484597	0.00192031989622028	0.192451214388105	-1.11478003176198
RNAcentral_antisense_URS0001BF9053_9606:otherRNA:Homo_sapiens	human	1.81650624159486	1.03661554587961	3.83997837229232	0.0019029285835606	0.192451214388105	-1.10656657566219
[truncated: 28,182 more rows]

## Sheet: DGE results AA-
Gene	organism	logFC	AveExpr	t	P.Value	adj.P.Val	B
[truncated: 28,462 more rows]

[truncated: 1 more sheets: Annotation of sign. DGE genes]
